# Supplementary material for: Safetyome and specialized panels for over 3,000 phenotypes: a systematic and translational approach using human genetics and pharmacology
Source: Toxicol Sci. 2026 Feb 19;209(3):kfag021. doi: 10.1093/toxsci/kfag021 (PMC13016935; doi:10.1093/toxsci/kfag021)
Supplement: kfag021_Supplementary_Data [file kfag021_supplementary_data.zip]

Archive with 13 entries (13 files):
- SupTable3_Term_pair_results.xlsx
- 26-Feb-2026_041402_Supplemental_Figures_and_Table_Legends.docx
- SupTable4_500_core_panel_targets.xlsx
- Supplemental_Figures_and_Table_Legends.docx
- 26-Feb-2026_045857_SupTable4_500_core_panel_targets.xlsx
- SupTable2_prioritized_result.xlsx
- 26-Feb-2026_041402_SupTable3_Term_pair_results.xlsx
- 26-Feb-2026_045857_SupTable3_Term_pair_results.xlsx
- 26-Feb-2026_041401_SupTable4_500_core_panel_targets.xlsx
- 26-Feb-2026_045857_Supplemental_Figures_and_Table_Legends.docx
- 26-Feb-2026_041355_SupTable2_prioritized_result.xlsx
- 26-Feb-2026_045852_SupTable2_prioritized_result.xlsx
- SupTable1_SOCs.xlsx
