# Supplementary material for: Safetyome and specialized panels for over 3,000 phenotypes: a systematic and translational approach using human genetics and pharmacology
Source: Toxicol Sci. 2026 Feb 19;209(3):kfag021. doi: 10.1093/toxsci/kfag021 (PMC13016935; doi:10.1093/toxsci/kfag021)
Supplement: kfag021_Supplementary_Data [file kfag021_supplementary_data.zip › SupTable3_Term_pair_results.xlsx]

## Sheet: Tau score percentile
Var1	Freq	SOC	tissue	matchedterm
Neoplasms benign, malignant and unspecified (incl cysts and polyps)-Testis	41	Neoplasms benign, malignant and unspecified (incl cysts and polyps)	Testis
Psychiatric disorders-Testis	41	Psychiatric disorders	Testis
Immune system disorders-Testis	34	Immune system disorders	Testis
Congenital, familial and genetic disorders-Testis	32	Congenital, familial and genetic disorders	Testis	*
Reproductive system and breast disorders-Testis	25	Reproductive system and breast disorders	Testis	*
Nervous system disorders-Testis	24	Nervous system disorders	Testis
Metabolism and nutrition disorders-Testis	21	Metabolism and nutrition disorders	Testis
Eye disorders-Testis	15	Eye disorders	Testis
Respiratory, thoracic and mediastinal disorders-Testis	11	Respiratory, thoracic and mediastinal disorders	Testis
Gastrointestinal disorders-Testis	10	Gastrointestinal disorders	Testis
Blood and lymphatic system disorders-Testis	8	Blood and lymphatic system disorders	Testis
Cardiac disorders-Testis	7	Cardiac disorders	Testis
Endocrine disorders-Pituitary	7	Endocrine disorders	Pituitary	*
Hepatobiliary disorders-Testis	7	Hepatobiliary disorders	Testis
Musculoskeletal and connective tissue disorders-Testis	7	Musculoskeletal and connective tissue disorders	Testis
Skin and subcutaneous tissue disorders-Testis	7	Skin and subcutaneous tissue disorders	Testis
Vascular disorders-Testis	7	Vascular disorders	Testis
Ear and labyrinth disorders-Testis	6	Ear and labyrinth disorders	Testis
General disorders and administration site conditions-Testis	5	General disorders and administration site conditions	Testis
Infections and infestations-Testis	3	Infections and infestations	Testis
Renal and urinary disorders-Testis	3	Renal and urinary disorders	Testis
Pregnancy, puerperium and perinatal conditions-Salivary_Gland	1	Pregnancy, puerperium and perinatal conditions	Salivary_Gland
Pregnancy, puerperium and perinatal conditions-Testis	1	Pregnancy, puerperium and perinatal conditions	Testis

## Sheet: Conservation score percentile
Var1	Freq	SOC	tissue	matchedterm
Nervous system disorders-Brain	43	Nervous system disorders	Brain	*
Neoplasms benign, malignant and unspecified (incl cysts and polyps)-Testis	18	Neoplasms benign, malignant and unspecified (incl cysts and polyps)	Testis
Congenital, familial and genetic disorders-Testis	13	Congenital, familial and genetic disorders	Testis	*
Psychiatric disorders-Brain	13	Psychiatric disorders	Brain	*
Musculoskeletal and connective tissue disorders-Testis	7	Musculoskeletal and connective tissue disorders	Testis
Eye disorders-Testis	6	Eye disorders	Testis
Immune system disorders-Testis	6	Immune system disorders	Testis
Vascular disorders-Blood_Vessel	5	Vascular disorders	Blood_Vessel
Metabolism and nutrition disorders-Testis	4	Metabolism and nutrition disorders	Testis
Metabolism and nutrition disorders-Uterus	4	Metabolism and nutrition disorders	Uterus
Blood and lymphatic system disorders-Testis	3	Blood and lymphatic system disorders	Testis
Cardiac disorders-Heart	3	Cardiac disorders	Heart	*
Cardiac disorders-Muscle	3	Cardiac disorders	Muscle
Cardiac disorders-Testis	3	Cardiac disorders	Testis
Gastrointestinal disorders-Brain	3	Gastrointestinal disorders	Brain
Gastrointestinal disorders-Testis	3	Gastrointestinal disorders	Testis
General disorders and administration site conditions-Brain	3	General disorders and administration site conditions	Brain
Reproductive system and breast disorders-Testis	3	Reproductive system and breast disorders	Testis	*
Reproductive system and breast disorders-Uterus	3	Reproductive system and breast disorders	Uterus	*
Respiratory, thoracic and mediastinal disorders-Brain	3	Respiratory, thoracic and mediastinal disorders	Brain
Endocrine disorders-Uterus	2	Endocrine disorders	Uterus
Skin and subcutaneous tissue disorders-Brain	2	Skin and subcutaneous tissue disorders	Brain
Skin and subcutaneous tissue disorders-Nerve	2	Skin and subcutaneous tissue disorders	Nerve
Skin and subcutaneous tissue disorders-Uterus	2	Skin and subcutaneous tissue disorders	Uterus
Ear and labyrinth disorders-Adipose_Tissue	1	Ear and labyrinth disorders	Adipose_Tissue
Hepatobiliary disorders-Brain	1	Hepatobiliary disorders	Brain
Infections and infestations-Ovary	1	Infections and infestations	Ovary
Pregnancy, puerperium and perinatal conditions-Blood	1	Pregnancy, puerperium and perinatal conditions	Blood
Pregnancy, puerperium and perinatal conditions-Muscle	1	Pregnancy, puerperium and perinatal conditions	Muscle
Pregnancy, puerperium and perinatal conditions-Testis	1	Pregnancy, puerperium and perinatal conditions	Testis
Renal and urinary disorders-Testis	1	Renal and urinary disorders	Testis

## Sheet: Safetyome score percentile
Var1	Freq	SOC	tissue	matchedterm
Neoplasms benign, malignant and unspecified (incl cysts and polyps)-Testis	40	Neoplasms benign, malignant and unspecified (incl cysts and polyps)	Testis
Nervous system disorders-Brain	31	Nervous system disorders	Brain	*
Congenital, familial and genetic disorders-Ovary	7	Congenital, familial and genetic disorders	Ovary	*
Musculoskeletal and connective tissue disorders-Muscle	6	Musculoskeletal and connective tissue disorders	Muscle	*
Metabolism and nutrition disorders-Liver	5	Metabolism and nutrition disorders	Liver	*
Cardiac disorders-Heart	4	Cardiac disorders	Heart	*
Skin and subcutaneous tissue disorders-Skin	3	Skin and subcutaneous tissue disorders	Skin	*
Immune system disorders-Spleen	2	Immune system disorders	Spleen
Eye disorders-Adipose_Tissue	1	Eye disorders	Adipose_Tissue
Eye disorders-Brain	1	Eye disorders	Brain
Eye disorders-Kidney	1	Eye disorders	Kidney
Eye disorders-Ovary	1	Eye disorders	Ovary
Eye disorders-Prostate	1	Eye disorders	Prostate
Eye disorders-Testis	1	Eye disorders	Testis
Psychiatric disorders-Adipose_Tissue	1	Psychiatric disorders	Adipose_Tissue
Psychiatric disorders-Blood_Vessel	1	Psychiatric disorders	Blood_Vessel
Respiratory, thoracic and mediastinal disorders-Stomach	1	Respiratory, thoracic and mediastinal disorders	Stomach
Vascular disorders-Lung	1	Vascular disorders	Lung
Vascular disorders-Uterus	1	Vascular disorders	Uterus

## Sheet: Median of Tau and conservation
Var1	Freq	SOC	tissue	matchedterm
Nervous system disorders-Brain	78	Nervous system disorders	Brain	*
Psychiatric disorders-Brain	35	Psychiatric disorders	Brain	*
Neoplasms benign, malignant and unspecified (incl cysts and polyps)-Brain	18	Neoplasms benign, malignant and unspecified (incl cysts and polyps)	Brain
Eye disorders-Testis	10	Eye disorders	Testis
Musculoskeletal and connective tissue disorders-Muscle	10	Musculoskeletal and connective tissue disorders	Muscle	*
Congenital, familial and genetic disorders-Brain	8	Congenital, familial and genetic disorders	Brain
Metabolism and nutrition disorders-Brain	8	Metabolism and nutrition disorders	Brain
Metabolism and nutrition disorders-Liver	8	Metabolism and nutrition disorders	Liver	*
Gastrointestinal disorders-Testis	7	Gastrointestinal disorders	Testis
Immune system disorders-Testis	6	Immune system disorders	Testis
Cardiac disorders-Heart	5	Cardiac disorders	Heart	*
Reproductive system and breast disorders-Testis	5	Reproductive system and breast disorders	Testis	*
General disorders and administration site conditions-Brain	4	General disorders and administration site conditions	Brain
Respiratory, thoracic and mediastinal disorders-Brain	4	Respiratory, thoracic and mediastinal disorders	Brain
Blood and lymphatic system disorders-Testis	3	Blood and lymphatic system disorders	Testis
Ear and labyrinth disorders-Testis	3	Ear and labyrinth disorders	Testis
Endocrine disorders-Brain	3	Endocrine disorders	Brain
Skin and subcutaneous tissue disorders-Brain	3	Skin and subcutaneous tissue disorders	Brain
Infections and infestations-Brain	2	Infections and infestations	Brain
Renal and urinary disorders-Kidney	2	Renal and urinary disorders	Kidney	*
Vascular disorders-Blood_Vessel	2	Vascular disorders	Blood_Vessel
Hepatobiliary disorders-Brain	1	Hepatobiliary disorders	Brain
Pregnancy, puerperium and perinatal conditions-Lung	1	Pregnancy, puerperium and perinatal conditions	Lung
Pregnancy, puerperium and perinatal conditions-Skin	1	Pregnancy, puerperium and perinatal conditions	Skin

## Sheet: all_score
Var1	Freq	SOC	tissue	matchedterm
Nervous system disorders-Brain	57	Nervous system disorders	Brain	*
Neoplasms benign, malignant and unspecified (incl cysts and polyps)-Testis	22	Neoplasms benign, malignant and unspecified (incl cysts and polyps)	Testis
Congenital, familial and genetic disorders-Testis	19	Congenital, familial and genetic disorders	Testis	*
Eye disorders-Testis	13	Eye disorders	Testis
Skin and subcutaneous tissue disorders-Skin	12	Skin and subcutaneous tissue disorders	Skin	*
Psychiatric disorders-Brain	11	Psychiatric disorders	Brain	*
Metabolism and nutrition disorders-Liver	8	Metabolism and nutrition disorders	Liver	*
Immune system disorders-Testis	6	Immune system disorders	Testis
Musculoskeletal and connective tissue disorders-Muscle	5	Musculoskeletal and connective tissue disorders	Muscle	*
Musculoskeletal and connective tissue disorders-Testis	5	Musculoskeletal and connective tissue disorders	Testis
Renal and urinary disorders-Kidney	5	Renal and urinary disorders	Kidney	*
Cardiac disorders-Heart	4	Cardiac disorders	Heart	*
Reproductive system and breast disorders-Testis	4	Reproductive system and breast disorders	Testis	*
Vascular disorders-Liver	4	Vascular disorders	Liver
Ear and labyrinth disorders-Brain	3	Ear and labyrinth disorders	Brain
Ear and labyrinth disorders-Testis	3	Ear and labyrinth disorders	Testis
Endocrine disorders-Pituitary	3	Endocrine disorders	Pituitary	*
Blood and lymphatic system disorders-Liver	2	Blood and lymphatic system disorders	Liver
Gastrointestinal disorders-Small_Intestine	2	Gastrointestinal disorders	Small_Intestine
General disorders and administration site conditions-Testis	1	General disorders and administration site conditions	Testis
Hepatobiliary disorders-Esophagus	1	Hepatobiliary disorders	Esophagus
Hepatobiliary disorders-Kidney	1	Hepatobiliary disorders	Kidney
Hepatobiliary disorders-Liver	1	Hepatobiliary disorders	Liver	*
Infections and infestations-Testis	1	Infections and infestations	Testis
Respiratory, thoracic and mediastinal disorders-Fallopian_Tube	1	Respiratory, thoracic and mediastinal disorders	Fallopian_Tube
Respiratory, thoracic and mediastinal disorders-Liver	1	Respiratory, thoracic and mediastinal disorders	Liver
Respiratory, thoracic and mediastinal disorders-Lung	1	Respiratory, thoracic and mediastinal disorders	Lung	*
Respiratory, thoracic and mediastinal disorders-Testis	1	Respiratory, thoracic and mediastinal disorders	Testis
