# Supplementary material for: Safetyome and specialized panels for over 3,000 phenotypes: a systematic and translational approach using human genetics and pharmacology
Source: Toxicol Sci. 2026 Feb 19;209(3):kfag021. doi: 10.1093/toxsci/kfag021 (PMC13016935; doi:10.1093/toxsci/kfag021)
Supplement: kfag021_Supplementary_Data [file kfag021_supplementary_data.zip › 26-Feb-2026_045857_SupTable4_500_core_panel_targets.xlsx]

## Sheet: all_score
Suplementary Table 4. Core gene (top 500) panels selected by different metrics
All_Score_combined
Gene	SOC_terms	Source	Scaled_Log_Z_score	Tau score percentile	Conservation score percentile	z-score percentile	prioritization_score	all_score
SF3B1	Neoplasms benign, malignant and unspecified (incl cysts and polyps)	Clinvar(1), DisGenet(10), DrugBank(3), HPO(10), OpenTargets(172)	5.81	0.0433806	0.998668	0.99938	0.521024	0.998668
SMAD3	Neoplasms benign, malignant and unspecified (incl cysts and polyps)	DisGenet(10), GWAS(6), HPO(1), OpenTargets(117), PheGenI(1)	4.92	0.213809	0.998668	0.998358	0.606238	0.998358
SRSF2	Neoplasms benign, malignant and unspecified (incl cysts and polyps)	DisGenet(2), Diseases(2), HPO(15), OpenTargets(104)	4.46	0.0173498	0.998668	0.99742	0.508009	0.99742
VCP	Nervous system disorders	Clinvar(5), DisGenet(5), Diseases(5), HPO(135), OpenTargets(10)	5.32	0.0163184	0.996771	0.998919	0.506545	0.996771
PLP1	Nervous system disorders	Clinvar(2), DisGenet(8), Diseases(6), HPO(84), OpenTargets(12)	4.49	0.73669	0.996151	0.997503	0.86642	0.996151
PBX1	Neoplasms benign, malignant and unspecified (incl cysts and polyps)	DisGenet(1), Diseases(1), HPO(1), OpenTargets(95)	3.97	0.553062	0.997194	0.995605	0.775128	0.995605
CTNNB1	Neoplasms benign, malignant and unspecified (incl cysts and polyps)	Clinvar(8), DisGenet(39), Diseases(9), DrugBank(1), GWAS(2), HPO(20), OpenTargets(269)	7.65	0.125273	0.994947	0.999931	0.56011	0.994947
TUBB3	Nervous system disorders	Clinvar(2), DisGenet(3), HPO(83), OpenTargets(5)	3.86	0.723171	0.996433	0.994939	0.859802	0.994939
SMC1A	Nervous system disorders	Clinvar(2), DisGenet(6), Diseases(2), HPO(87), OpenTargets(16)	4.51	0.203832	0.99464	0.997555	0.599236	0.99464
TUBB4A	Nervous system disorders	Clinvar(1), DisGenet(16), Diseases(2), GWAS(1), HPO(42), OpenTargets(10)	3.72	0.824746	0.998668	0.994091	0.911707	0.994091
SMAD2	Neoplasms benign, malignant and unspecified (incl cysts and polyps)	DisGenet(1), GWAS(1), HPO(1), OpenTargets(104)	4.16	0.446238	0.993916	0.996505	0.720077	0.993916
JAZF1	Neoplasms benign, malignant and unspecified (incl cysts and polyps)	DisGenet(3), Diseases(2), GWAS(4), OpenTargets(64), PheGenI(1)	3.6	0.46748	0.995438	0.99327	0.731459	0.99327
PHOX2B	Neoplasms benign, malignant and unspecified (incl cysts and polyps)	Clinvar(2), DisGenet(2), Diseases(2), HPO(8), OpenTargets(73)	3.94	0.917972	0.992688	0.995411	0.95533	0.992688
NR4A2	Nervous system disorders	Clinvar(3), Diseases(3), GWAS(1), HPO(47), OpenTargets(10), PheGenI(1)	3.51	0.562001	0.992504	0.992425	0.777253	0.992425
AKT3	Neoplasms benign, malignant and unspecified (incl cysts and polyps)	DisGenet(5), DrugBank(1), GWAS(1), OpenTargets(74), TTD(1)	3.82	0.394004	0.992	0.994655	0.693002	0.992
SMC3	Congenital, familial and genetic disorders	Clinvar(2), DisGenet(3), Diseases(1), HPO(53), OpenTargets(4)	3.28	0.318214	0.991577	0.990596	0.654896	0.990596
EBF1	Neoplasms benign, malignant and unspecified (incl cysts and polyps)	DisGenet(3), GWAS(4), OpenTargets(111), PheGenI(1)	4.39	0.554959	0.990459	0.997243	0.772709	0.990459
GRIA3	Nervous system disorders	Clinvar(1), DisGenet(4), DrugBank(5), HPO(33), OpenTargets(12), TTD(1)	3.22	0.821265	0.991792	0.989934	0.906529	0.989934
CLTC	Nervous system disorders	Clinvar(1), DisGenet(3), HPO(51), OpenTargets(13)	3.22	0.032649	0.991086	0.989934	0.511867	0.989934
MAP3K7	Congenital, familial and genetic disorders	Clinvar(2), DisGenet(1), HPO(62), OpenTargets(2)	3.2	0.116555	0.99022	0.989747	0.553388	0.989747
POLR3B	Nervous system disorders	Clinvar(2), DisGenet(9), Diseases(4), GWAS(1), HPO(46), OpenTargets(4), PheGenI(1)	3.71	0.413417	0.989459	0.99399	0.701438	0.989459
MAX	Neoplasms benign, malignant and unspecified (incl cysts and polyps)	Clinvar(2), DisGenet(8), GWAS(1), HPO(8), OpenTargets(110)	4.81	0.138675	0.989158	0.998216	0.563917	0.989158
TWIST2	Congenital, familial and genetic disorders	Clinvar(1), DisGenet(3), GWAS(1), HPO(49), OpenTargets(4)	3.13	0.62275	0.998668	0.98902	0.810709	0.98902
HNRNPA1	Nervous system disorders	Clinvar(4), DisGenet(2), Diseases(3), GWAS(1), HPO(52), OpenTargets(6)	3.6	0.178876	0.988949	0.99327	0.583912	0.988949
ACTG1	Congenital, familial and genetic disorders	Clinvar(4), DisGenet(3), Diseases(3), HPO(31), OpenTargets(15)	3.06	0.0243241	0.994119	0.98839	0.509221	0.98839
KCNA2	Nervous system disorders	Clinvar(1), DisGenet(3), Diseases(1), DrugBank(1), HPO(37), OpenTargets(12)	3.18	0.893998	0.988335	0.989508	0.941167	0.988335
PURA	Nervous system disorders	Clinvar(1), DisGenet(18), HPO(33), OpenTargets(10)	3.05	0.359569	0.992989	0.988237	0.676279	0.988237
LMO1	Neoplasms benign, malignant and unspecified (incl cysts and polyps)	DisGenet(2), Diseases(2), GWAS(2), HPO(4), OpenTargets(63), PheGenI(1)	3.77	0.853006	0.988022	0.994392	0.920514	0.988022
SIX1	Neoplasms benign, malignant and unspecified (incl cysts and polyps)	DisGenet(1), GWAS(1), HPO(4), OpenTargets(58), PheGenI(1)	3.35	0.782913	0.987648	0.991181	0.88528	0.987648
LMX1B	Musculoskeletal and connective tissue disorders	Clinvar(2), DisGenet(2), Diseases(1), GWAS(4), HPO(49), OpenTargets(6)	3.48	0.880817	0.987396	0.992162	0.934106	0.987396
YWHAG	Nervous system disorders	Clinvar(1), DisGenet(1), Diseases(2), HPO(39), OpenTargets(10)	2.96	0.176727	0.998668	0.987219	0.587697	0.987219
SOX14	Immune system disorders	OpenTargets(5)	0.15	0.987199	0.995089	0.62812	0.991144	0.987199
TLX3	Neoplasms benign, malignant and unspecified (incl cysts and polyps)	Diseases(1), OpenTargets(59)	2.33	0.987199	0.992387	0.975411	0.989793	0.987199
GNAT1	Eye disorders	Clinvar(2), DisGenet(2), Diseases(1), HPO(18), OpenTargets(4)	1.87	0.987199	0.988249	0.961088	0.987724	0.987199
SIX6	Eye disorders	Clinvar(1), DisGenet(2), Diseases(3), GWAS(6), HPO(22), OpenTargets(20), PheGenI(1)	3.31	0.987199	0.955803	0.990818	0.971501	0.987199
PAX7	Neoplasms benign, malignant and unspecified (incl cysts and polyps)	Clinvar(1), Diseases(4), HPO(2), OpenTargets(77)	3.64	0.987199	0.95363	0.99363	0.970415	0.987199
GABRA1	Nervous system disorders	Clinvar(4), DisGenet(8), Diseases(3), DrugBank(23), HPO(58), OpenTargets(7), TTD(1)	4.66	0.987199	0.933063	0.997873	0.960131	0.987199
RPE65	Eye disorders	Clinvar(5), DisGenet(8), Diseases(6), HPO(41), OpenTargets(12), PheGenI(1), TTD(1)	3.91	0.987199	0.879921	0.995237	0.93356	0.987199
SLC12A1	Metabolism and nutrition disorders	Clinvar(3), DisGenet(1), Diseases(2), DrugBank(28), HPO(18), OpenTargets(2), TTD(1)	3.31	0.987199	0.77872	0.990818	0.88296	0.987199
CHRNG	Musculoskeletal and connective tissue disorders	Clinvar(2), DisGenet(3), Diseases(1), HPO(50), OpenTargets(5)	3.22	0.987199	0.6758	0.989934	0.8315	0.987199
SAG	Eye disorders	Clinvar(5), DisGenet(2), Diseases(2), GWAS(1), HPO(37), OpenTargets(6)	3.11	0.987199	0.618587	0.98885	0.802893	0.987199
GJA8	Congenital, familial and genetic disorders	Clinvar(1), DisGenet(4), Diseases(1), HPO(43), OpenTargets(11)	3.19	0.987199	0.580665	0.989633	0.783932	0.987199
TYR	Skin and subcutaneous tissue disorders	Clinvar(1), DisGenet(25), Diseases(1), DrugBank(7), GWAS(19), HPO(17), OpenTargets(27), PheGenI(7), TTD(1)	4.92	0.987199	0.572229	0.998358	0.779714	0.987199
FGF8	Congenital, familial and genetic disorders	Clinvar(2), DisGenet(4), Diseases(3), HPO(52), OpenTargets(9)	3.49	0.987199	0.572008	0.992297	0.779604	0.987199
GUCY2D	Eye disorders	Clinvar(5), DisGenet(8), Diseases(4), GWAS(1), HPO(34), OpenTargets(12)	3.48	0.987199	0.521549	0.992162	0.754374	0.987199
MPL	Neoplasms benign, malignant and unspecified (incl cysts and polyps)	Clinvar(3), DisGenet(9), Diseases(4), DrugBank(1), HPO(14), OpenTargets(116)	5.31	0.987199	0.413435	0.998895	0.700317	0.987199
SLC45A2	Skin and subcutaneous tissue disorders	Clinvar(1), DisGenet(8), Diseases(1), GWAS(27), HPO(9), OpenTargets(24), PheGenI(5)	3.94	0.987199	0.32552	0.995411	0.65636	0.987199
IL23R	Immune system disorders	DisGenet(18), Diseases(4), GWAS(13), HPO(5), OpenTargets(14), PheGenI(12)	3.54	0.987199	0.282201	0.99264	0.6347	0.987199
IL12B	Immune system disorders	DisGenet(2), Diseases(3), DrugBank(8), GWAS(15), HPO(4), OpenTargets(21), PheGenI(1)	3.27	0.987199	0.275147	0.990444	0.631173	0.987199
IMPG2	Eye disorders	Clinvar(5), DisGenet(6), Diseases(1), DrugBank(1), GWAS(1), HPO(36), OpenTargets(10)	3.48	0.987199	0.273133	0.992162	0.630166	0.987199
TERT	Neoplasms benign, malignant and unspecified (incl cysts and polyps)	Clinvar(6), DisGenet(1), Diseases(5), DrugBank(6), GWAS(40), HPO(24), OpenTargets(166), PheGenI(13), TTD(1)	7.18	0.987199	0.182688	0.999865	0.584944	0.987199
NUTM1	Neoplasms benign, malignant and unspecified (incl cysts and polyps)	HPO(8), OpenTargets(84)	3.07	0.987199	0.17957	0.988504	0.583384	0.987199
IL13	Immune system disorders	Clinvar(2), DisGenet(9), Diseases(4), DrugBank(2), GWAS(13), HPO(4), OpenTargets(11), PheGenI(3)	3.15	0.987199	0.176248	0.989214	0.581724	0.987199
SHOX	Musculoskeletal and connective tissue disorders	Clinvar(2), DisGenet(3), Diseases(2), HPO(43), OpenTargets(3)	2.96	0.987199	0.065605	0.987219	0.526402	0.987199
SSX1	Neoplasms benign, malignant and unspecified (incl cysts and polyps)	Diseases(1), OpenTargets(89)	3.03	0.987199	0.00740404	0.987967	0.497302	0.987199
TSBP1	Infections and infestations	DisGenet(4), GWAS(99), OpenTargets(1)	3.78	0.987199	0.00160851	0.994461	0.494404	0.987199
SMARCA4	Neoplasms benign, malignant and unspecified (incl cysts and polyps)	Clinvar(3), DisGenet(9), Diseases(2), GWAS(1), HPO(6), OpenTargets(202)	6.34	0.237948	0.987021	0.99965	0.612485	0.987021
OTX2	Congenital, familial and genetic disorders	Clinvar(1), DisGenet(6), Diseases(3), HPO(32), OpenTargets(10)	2.92	0.931031	0.988495	0.986658	0.959763	0.986658
PPP3CA	Nervous system disorders	Clinvar(1), DisGenet(18), Diseases(1), GWAS(2), HPO(47), OpenTargets(8)	3.86	0.494984	0.986647	0.994939	0.740816	0.986647
ACTA2	Vascular disorders	Clinvar(4), DisGenet(5), Diseases(2), HPO(35), OpenTargets(5)	2.89	0.451861	0.998668	0.98627	0.725265	0.98627
NEUROD2	Nervous system disorders	Clinvar(1), Diseases(1), GWAS(1), HPO(46), OpenTargets(1)	2.85	0.987199	0.947171	0.985736	0.967185	0.985736
IL21	Immune system disorders	Clinvar(1), DisGenet(1), Diseases(2), GWAS(18), HPO(3), OpenTargets(14), PheGenI(4)	2.85	0.987199	0.19517	0.985736	0.591185	0.985736
DMP1	Musculoskeletal and connective tissue disorders	Clinvar(4), DisGenet(2), Diseases(3), GWAS(2), HPO(24), OpenTargets(11)	2.85	0.987199	0.190442	0.985736	0.588821	0.985736
STAG2	Neoplasms benign, malignant and unspecified (incl cysts and polyps)	DisGenet(13), Diseases(1), HPO(2), OpenTargets(163)	5.33	0.15236	0.985579	0.998937	0.568969	0.985579
TAFA1	Musculoskeletal and connective tissue disorders	DisGenet(2), OpenTargets(1)	0.14	0.987199	0.984842	0.600826	0.986021	0.984842
GABRG2	Nervous system disorders	Clinvar(2), DisGenet(2), Diseases(5), DrugBank(7), HPO(100), OpenTargets(13), TTD(1)	5.18	0.949737	0.984744	0.998767	0.96724	0.984744
GLRA2	Nervous system disorders	Clinvar(1), DrugBank(2), HPO(8)	0.71	0.987199	0.984369	0.862552	0.985784	0.984369
CFL2	Musculoskeletal and connective tissue disorders	Clinvar(2), DisGenet(2), Diseases(1), HPO(41), OpenTargets(1)	2.74	0.498932	0.986813	0.984264	0.742872	0.984264
EFTUD2	Congenital, familial and genetic disorders	Clinvar(1), DisGenet(14), Diseases(2), HPO(27), OpenTargets(3)	2.74	0.054106	0.989852	0.984264	0.521979	0.984264
CRLF2	Neoplasms benign, malignant and unspecified (incl cysts and polyps)	DisGenet(3), OpenTargets(73)	2.73	0.987199	0.0229059	0.984001	0.505053	0.984001
SYNGAP1	Nervous system disorders	Clinvar(1), DisGenet(21), Diseases(2), GWAS(2), HPO(63), OpenTargets(17)	4.56	0.512979	0.983645	0.997704	0.748312	0.983645
TBR1	Nervous system disorders	Clinvar(2), DisGenet(13), Diseases(1), HPO(16), OpenTargets(14)	2.7	0.973275	0.987224	0.983613	0.98025	0.983613
GRM1	Nervous system disorders	Clinvar(1), DisGenet(3), Diseases(2), HPO(35), OpenTargets(5)	2.7	0.987199	0.84772	0.983613	0.91746	0.983613
CLRN1	Eye disorders	Clinvar(5), DisGenet(5), Diseases(2), HPO(30), OpenTargets(4)	2.7	0.987199	0.613615	0.983613	0.800407	0.983613
SATB2	Congenital, familial and genetic disorders	Clinvar(1), DisGenet(11), Diseases(2), GWAS(3), HPO(44), OpenTargets(13)	3.77	0.693223	0.983209	0.994392	0.838216	0.983209
SLC12A3	Metabolism and nutrition disorders	Clinvar(1), DisGenet(1), Diseases(1), DrugBank(5), HPO(27), OpenTargets(3), TTD(1)	2.67	0.987199	0.740828	0.983177	0.864014	0.983177
PATZ1	Neoplasms benign, malignant and unspecified (incl cysts and polyps)	Diseases(1), OpenTargets(76)	2.75	0.315366	0.982859	0.984427	0.649112	0.982859
DYNC1H1	Nervous system disorders	Clinvar(5), DisGenet(35), Diseases(4), HPO(34), OpenTargets(30)	4.41	0.0842686	0.982736	0.997291	0.533502	0.982736
SLC34A1	Renal and urinary disorders	Clinvar(3), DisGenet(5), GWAS(4), HPO(22), OpenTargets(6), PheGenI(1)	2.65	0.987199	0.723576	0.982581	0.855388	0.982581
PAX5	Neoplasms benign, malignant and unspecified (incl cysts and polyps)	Clinvar(1), DisGenet(3), Diseases(4), HPO(1), OpenTargets(119)	4.8	0.885293	0.982306	0.998171	0.9338	0.982306
FZD2	Congenital, familial and genetic disorders	Clinvar(1), DisGenet(2), Diseases(1), HPO(44), OpenTargets(4)	2.92	0.679815	0.982128	0.986658	0.830972	0.982128
HSP90AB1	Neoplasms benign, malignant and unspecified (incl cysts and polyps)	DrugBank(4), OpenTargets(51), TTD(1)	2.6	0.0583974	0.99224	0.981989	0.525319	0.981989
STAT3	Neoplasms benign, malignant and unspecified (incl cysts and polyps)	DisGenet(1), Diseases(8), HPO(6), OpenTargets(119), TTD(1)	4.92	0.0592139	0.981846	0.998358	0.52053	0.981846
FKBP6	Congenital, familial and genetic disorders	Diseases(1), GWAS(2), HPO(44), OpenTargets(1)	2.59	0.987199	0.53279	0.981656	0.759995	0.981656
HTR1A	Psychiatric disorders	DrugBank(44), GWAS(2), HPO(1), PheGenI(1)	2.59	0.987199	0.044148	0.981656	0.515674	0.981656
NOG	Musculoskeletal and connective tissue disorders	Clinvar(5), DisGenet(4), Diseases(1), GWAS(2), HPO(52), OpenTargets(7), PheGenI(1)	3.86	0.794504	0.981459	0.994939	0.887982	0.981459
PAX4	Metabolism and nutrition disorders	Clinvar(3), DisGenet(3), Diseases(2), GWAS(4), HPO(19), OpenTargets(5), PheGenI(1)	2.58	0.987199	0.308336	0.981369	0.647768	0.981369
MMP13	Musculoskeletal and connective tissue disorders	Clinvar(2), DisGenet(5), HPO(37), OpenTargets(3)	2.56	0.987199	0.568392	0.981081	0.777796	0.981081
RAD51	Congenital, familial and genetic disorders	Clinvar(1), DisGenet(12), Diseases(2), GWAS(1), HPO(59), OpenTargets(2)	3.86	0.857205	0.980802	0.994939	0.919004	0.980802
CNKSR2	Nervous system disorders	Clinvar(1), DisGenet(2), GWAS(2), HPO(36), OpenTargets(9)	2.85	0.82851	0.980594	0.985736	0.904552	0.980594
HSP90AA1	Neoplasms benign, malignant and unspecified (incl cysts and polyps)	DrugBank(5), OpenTargets(63)	2.53	0.0314396	0.982607	0.980378	0.507023	0.980378
YY1	Nervous system disorders	Clinvar(1), DisGenet(1), HPO(43), OpenTargets(3)	2.59	0.2247	0.980366	0.981656	0.602533	0.980366
FOXH1	Congenital, familial and genetic disorders	Clinvar(1), Diseases(2), HPO(35), OpenTargets(8)	2.52	0.987199	0.279033	0.980191	0.633116	0.980191
CHRNB4	Respiratory, thoracic and mediastinal disorders	DisGenet(6), DrugBank(31), GWAS(7), OpenTargets(2)	2.52	0.987199	0.0970322	0.980191	0.542116	0.980191
IL1RAPL1	Psychiatric disorders	Clinvar(1), DisGenet(2), GWAS(1), HPO(6), OpenTargets(4)	1.11	0.987199	0.980158	0.914332	0.983679	0.980158
NEUROD6	Nervous system disorders	GWAS(8), OpenTargets(1), PheGenI(1)	0.65	0.987199	0.979943	0.85143	0.983571	0.979943
TNNC1	Cardiac disorders	Clinvar(5), DisGenet(3), Diseases(2), DrugBank(3), GWAS(1), HPO(19), OpenTargets(7)	2.72	0.741657	0.979863	0.983849	0.86076	0.979863
PRRX1	Neoplasms benign, malignant and unspecified (incl cysts and polyps)	GWAS(1), HPO(1), OpenTargets(51)	2.51	0.58153	0.990766	0.97982	0.786148	0.97982
GDF2	Vascular disorders	Clinvar(2), DisGenet(1), Diseases(2), HPO(32), OpenTargets(4)	2.51	0.987199	0.349721	0.97982	0.66846	0.97982
AP2M1	Nervous system disorders	Clinvar(2), Diseases(1), HPO(33), OpenTargets(9)	2.48	0.0208676	0.998668	0.97945	0.509768	0.97945
ACTG2	Congenital, familial and genetic disorders	Clinvar(4), DisGenet(2), Diseases(1), GWAS(1), HPO(20), OpenTargets(9)	2.47	0.615555	0.998668	0.979044	0.807111	0.979044
SLCO1B1	Renal and urinary disorders	GWAS(63), HPO(2)	2.46	0.987199	0.181135	0.978691	0.584167	0.978691
CLP1	Nervous system disorders	Clinvar(2), DisGenet(1), Diseases(2), GWAS(2), HPO(27), OpenTargets(4)	2.52	0.385213	0.978678	0.980191	0.681945	0.978678
FSHB	Reproductive system and breast disorders	DisGenet(2), Diseases(1), GWAS(8), HPO(17), OpenTargets(4), PheGenI(1), TTD(1)	2.44	0.987199	0.142512	0.978456	0.564856	0.978456
CRYAA	Eye disorders	Clinvar(1), DisGenet(2), Diseases(2), GWAS(1), HPO(15), OpenTargets(12), PheGenI(1)	2.44	0.987199	0.122068	0.978456	0.554634	0.978456
GRIA4	Nervous system disorders	Clinvar(1), DisGenet(3), DrugBank(5), GWAS(1), HPO(20), OpenTargets(3), TTD(1)	2.44	0.939583	0.978261	0.978456	0.958922	0.978261
POU4F1	Nervous system disorders	Clinvar(1), HPO(24), OpenTargets(1)	1.49	0.987199	0.977598	0.943427	0.982399	0.977598
NF2	Neoplasms benign, malignant and unspecified (incl cysts and polyps)	Clinvar(2), DisGenet(13), Diseases(4), GWAS(1), HPO(27), OpenTargets(152)	6.05	0.266938	0.97742	0.999501	0.622179	0.97742
RARA	Neoplasms benign, malignant and unspecified (incl cysts and polyps)	Clinvar(1), Diseases(2), DrugBank(7), HPO(3), OpenTargets(92), TTD(1)	4.56	0.282545	0.977198	0.997704	0.629872	0.977198
SRGAP3	Neoplasms benign, malignant and unspecified (incl cysts and polyps)	DisGenet(1), OpenTargets(68)	2.56	0.711955	0.977027	0.981081	0.844491	0.977027
PDX1	Metabolism and nutrition disorders	Clinvar(4), DisGenet(4), Diseases(3), HPO(21), OpenTargets(6)	2.38	0.987199	0.669022	0.977008	0.828111	0.977008
POU1F1	Endocrine disorders	Clinvar(2), DisGenet(2), Diseases(1), HPO(25), OpenTargets(8)	2.38	0.987199	0.646478	0.977008	0.816839	0.977008
LHX4	Endocrine disorders	Clinvar(2), DisGenet(1), Diseases(1), HPO(30), OpenTargets(6)	2.47	0.701426	0.976873	0.979044	0.839149	0.976873
ATP6V1B2	Congenital, familial and genetic disorders	Clinvar(2), DisGenet(2), HPO(64), OpenTargets(6)	3.39	0.211316	0.976327	0.99158	0.593821	0.976327
TUBB	Congenital, familial and genetic disorders	Clinvar(1), DisGenet(5), GWAS(1), HPO(36), OpenTargets(4)	2.74	0.0987574	0.976081	0.984264	0.537419	0.976081
GNRHR	Reproductive system and breast disorders	DisGenet(5), DrugBank(8), HPO(19), OpenTargets(4), TTD(1)	2.34	0.987199	0.68771	0.975958	0.837455	0.975958
TAL2	Neoplasms benign, malignant and unspecified (incl cysts and polyps)	Clinvar(1), Diseases(1), GWAS(2), HPO(2), OpenTargets(31)	2.34	0.987199	0.123174	0.975958	0.555187	0.975958
ZPBP2	Immune system disorders	DisGenet(10), GWAS(15), OpenTargets(13), PheGenI(3)	2.33	0.987199	0.297328	0.975411	0.642264	0.975411
POLR2A	Neoplasms benign, malignant and unspecified (incl cysts and polyps)	DisGenet(3), GWAS(2), OpenTargets(35), PheGenI(1)	2.33	0.207688	0.995205	0.975411	0.601446	0.975411
SNRPB	Congenital, familial and genetic disorders	Clinvar(1), DisGenet(1), HPO(33), OpenTargets(6)	2.33	0.020223	0.996599	0.975411	0.508411	0.975411
DDX5	Neoplasms benign, malignant and unspecified (incl cysts and polyps)	OpenTargets(59), TTD(1)	2.33	0.0209658	0.979218	0.975411	0.500092	0.975411
PRKCB	Neoplasms benign, malignant and unspecified (incl cysts and polyps)	DisGenet(2), DrugBank(4), OpenTargets(72)	3.2	0.718738	0.975326	0.989747	0.847032	0.975326
TRIM27	Neoplasms benign, malignant and unspecified (incl cysts and polyps)	Diseases(1), OpenTargets(58)	2.3	0.0617863	0.978844	0.975193	0.520315	0.975193
FBXO11	Neoplasms benign, malignant and unspecified (incl cysts and polyps)	DisGenet(17), GWAS(1), HPO(2), OpenTargets(189)	5.71	0.196686	0.975093	0.99928	0.585889	0.975093
RGS7	Neoplasms benign, malignant and unspecified (incl cysts and polyps)	DisGenet(1), OpenTargets(70)	2.61	0.903938	0.974823	0.982093	0.93938	0.974823
HOXA13	Congenital, familial and genetic disorders	Clinvar(2), DisGenet(2), Diseases(2), GWAS(1), HPO(22), OpenTargets(4)	2.29	0.829658	0.978488	0.974694	0.904073	0.974694
PROP1	Endocrine disorders	Clinvar(2), DisGenet(1), Diseases(1), HPO(25), OpenTargets(7)	2.29	0.987199	0.0636035	0.974694	0.525402	0.974694
CTNNA1	Neoplasms benign, malignant and unspecified (incl cysts and polyps)	DisGenet(2), Diseases(2), OpenTargets(83)	3.41	0.124635	0.974614	0.991704	0.549624	0.974614
PAX3	Neoplasms benign, malignant and unspecified (incl cysts and polyps)	Clinvar(1), Diseases(4), HPO(2), OpenTargets(116)	4.46	0.915062	0.974405	0.99742	0.944734	0.974405
MYOD1	Neoplasms benign, malignant and unspecified (incl cysts and polyps)	DisGenet(3), Diseases(2), GWAS(1), OpenTargets(66)	3.34	0.974288	0.525024	0.991029	0.749656	0.974288
SHOC2	Congenital, familial and genetic disorders	Clinvar(1), DisGenet(6), Diseases(2), HPO(24), OpenTargets(5)	2.38	0.15527	0.974074	0.977008	0.564672	0.974074
SMARCD1	Neoplasms benign, malignant and unspecified (incl cysts and polyps)	DisGenet(4), GWAS(1), HPO(3), OpenTargets(51)	2.96	0.0610864	0.973785	0.987219	0.517436	0.973785
MESP2	Congenital, familial and genetic disorders	Clinvar(4), DisGenet(2), Diseases(1), HPO(26), OpenTargets(2)	2.25	0.987199	0.200928	0.973741	0.594064	0.973741
NKX2-6	Congenital, familial and genetic disorders	Clinvar(1), DisGenet(2), HPO(32), OpenTargets(4)	2.25	0.987199	0.181289	0.973741	0.584244	0.973741
HTR6	Psychiatric disorders	DrugBank(30), GWAS(1), OpenTargets(2), PheGenI(1), TTD(1)	2.25	0.987199	0.0428526	0.973741	0.515026	0.973741
EBF3	Nervous system disorders	Clinvar(1), DisGenet(26), GWAS(1), HPO(23), OpenTargets(13)	3.31	0.698737	0.973533	0.990818	0.836135	0.973533
CNOT1	Nervous system disorders	Clinvar(1), DisGenet(1), Diseases(1), GWAS(2), HPO(20), OpenTargets(7)	2.24	0.209959	0.987838	0.973187	0.598899	0.973187
UBR5	Neoplasms benign, malignant and unspecified (incl cysts and polyps)	DisGenet(8), OpenTargets(119)	3.71	0.080585	0.973024	0.99399	0.526804	0.973024
EPHA7	Neoplasms benign, malignant and unspecified (incl cysts and polyps)	DisGenet(3), OpenTargets(76)	2.79	0.767307	0.972827	0.985044	0.870067	0.972827
NPR2	Musculoskeletal and connective tissue disorders	Clinvar(2), DisGenet(13), DrugBank(2), HPO(34), OpenTargets(8)	3.16	0.406295	0.972539	0.989352	0.689417	0.972539
TACR3	Reproductive system and breast disorders	DisGenet(2), DrugBank(2), GWAS(1), HPO(24), OpenTargets(5)	2.21	0.987199	0.634249	0.972512	0.810724	0.972512
OPRM1	Psychiatric disorders	Diseases(4), DrugBank(23), GWAS(5), OpenTargets(1), TTD(1)	2.21	0.987199	0.486641	0.972512	0.73692	0.972512
PRPF8	Eye disorders	Clinvar(2), DisGenet(3), Diseases(1), HPO(24), OpenTargets(4)	2.21	0.0682756	0.99701	0.972512	0.532643	0.972512
EZH2	Neoplasms benign, malignant and unspecified (incl cysts and polyps)	DisGenet(9), Diseases(2), DrugBank(1), HPO(1), OpenTargets(164), TTD(1)	5.78	0.683578	0.972177	0.999331	0.827878	0.972177
KCNC1	Nervous system disorders	Clinvar(1), DisGenet(12), Diseases(2), DrugBank(1), HPO(12), OpenTargets(3)	2.19	0.951972	0.994432	0.971906	0.973202	0.971906
TSHR	Neoplasms benign, malignant and unspecified (incl cysts and polyps)	DisGenet(2), Diseases(2), DrugBank(1), OpenTargets(120), TTD(1)	4.76	0.971888	0.224227	0.998091	0.598058	0.971888
HOXC13	Neoplasms benign, malignant and unspecified (incl cysts and polyps)	DisGenet(1), HPO(2), OpenTargets(57)	2.72	0.971587	0.969659	0.983849	0.970623	0.971587
RPGRIP1	Congenital, familial and genetic disorders	Clinvar(3), DisGenet(7), Diseases(3), HPO(37), OpenTargets(7)	3.09	0.971323	0.183413	0.988705	0.577368	0.971323
C11orf65	Neoplasms benign, malignant and unspecified (incl cysts and polyps)	DisGenet(27), GWAS(4), OpenTargets(27)	2.66	0.971047	0.229145	0.982913	0.600096	0.971047
ITPR1	Nervous system disorders	Clinvar(3), DisGenet(14), Diseases(3), DrugBank(1), HPO(50), OpenTargets(9)	3.94	0.50935	0.970943	0.995411	0.740146	0.970943
RAG2	Immune system disorders	Clinvar(2), DisGenet(8), Diseases(2), HPO(13), OpenTargets(9)	2.21	0.9709	0.6373	0.972512	0.8041	0.9709
KCNJ1	Metabolism and nutrition disorders	Clinvar(3), DisGenet(1), Diseases(2), DrugBank(5), HPO(17), OpenTargets(2)	2.14	0.987199	0.632972	0.970645	0.810086	0.970645
SP7	Musculoskeletal and connective tissue disorders	Clinvar(2), DisGenet(1), Diseases(1), GWAS(1), HPO(22), OpenTargets(3)	2.14	0.987199	0.198073	0.970645	0.592636	0.970645
GJB1	Nervous system disorders	Clinvar(3), DisGenet(12), Diseases(5), HPO(51), OpenTargets(15)	3.92	0.770984	0.970415	0.995286	0.870699	0.970415
GRM3	Neoplasms benign, malignant and unspecified (incl cysts and polyps)	Diseases(1), GWAS(1), OpenTargets(76)	3.2	0.970279	0.474258	0.989747	0.722269	0.970279
SMAD4	Neoplasms benign, malignant and unspecified (incl cysts and polyps)	Clinvar(3), DisGenet(20), Diseases(4), HPO(20), OpenTargets(176)	6.13	0.15026	0.970132	0.999536	0.560196	0.970132
F2	Vascular disorders	Clinvar(1), DisGenet(6), Diseases(3), DrugBank(13), GWAS(2), HPO(24), OpenTargets(6), PheGenI(4)	3.56	0.970022	0.416413	0.992875	0.693217	0.970022
PRKCG	Nervous system disorders	Clinvar(1), DisGenet(1), Diseases(2), HPO(25), OpenTargets(3)	2.11	0.926604	0.975473	0.969817	0.951039	0.969817
PRPF31	Eye disorders	Clinvar(2), DisGenet(3), Diseases(1), HPO(23), OpenTargets(3)	2.11	0.034233	0.985744	0.969817	0.509989	0.969817
MOG	Psychiatric disorders	Clinvar(1), DisGenet(1), Diseases(1), GWAS(4), HPO(24), OpenTargets(1)	2.24	0.969794	0.100661	0.973187	0.535228	0.969794
GRIN2B	Nervous system disorders	Clinvar(2), DisGenet(20), Diseases(3), DrugBank(2), HPO(25), OpenTargets(19), TTD(1)	3.86	0.969549	0.961838	0.994939	0.965693	0.969549
CACNB4	Nervous system disorders	Clinvar(5), DisGenet(3), Diseases(2), DrugBank(3), HPO(30), OpenTargets(7)	3	0.864689	0.969524	0.987742	0.917107	0.969524
EIF1AX	Neoplasms benign, malignant and unspecified (incl cysts and polyps)	Diseases(1), OpenTargets(55)	2.22	0.143274	0.969383	0.972962	0.556328	0.969383
SF3B4	Congenital, familial and genetic disorders	Clinvar(1), DisGenet(4), Diseases(3), GWAS(1), HPO(53), OpenTargets(5)	3.57	0.101747	0.969223	0.992944	0.535485	0.969223
F9	Blood and lymphatic system disorders	Clinvar(3), DisGenet(4), Diseases(1), DrugBank(8), HPO(5), OpenTargets(8)	2.09	0.987199	0.427108	0.969065	0.707154	0.969065
SPTBN1	Nervous system disorders	Clinvar(1), GWAS(2), HPO(64), OpenTargets(7)	3.39	0.30879	0.968794	0.99158	0.638792	0.968794
OLIG2	Neoplasms benign, malignant and unspecified (incl cysts and polyps)	Diseases(1), OpenTargets(50)	2.08	0.987199	0.74364	0.968719	0.86542	0.968719
RPS6KA3	Musculoskeletal and connective tissue disorders	Clinvar(1), DisGenet(17), Diseases(1), DrugBank(5), HPO(36), OpenTargets(13)	3.75	0.245567	0.968536	0.994285	0.607052	0.968536
RRAS2	Congenital, familial and genetic disorders	Clinvar(1), DisGenet(1), GWAS(2), HPO(25), OpenTargets(2)	2.07	0.169077	0.998668	0.968359	0.583873	0.968359
PKD1L1	Congenital, familial and genetic disorders	Clinvar(1), DisGenet(9), Diseases(1), HPO(14), OpenTargets(6)	2.07	0.987199	0.0320965	0.968359	0.509648	0.968359
MC4R	Metabolism and nutrition disorders	DisGenet(3), Diseases(1), GWAS(13), HPO(6), OpenTargets(11), PheGenI(4), TTD(1)	2.67	0.968309	0.845632	0.983177	0.906971	0.968309
DOCK7	Congenital, familial and genetic disorders	DisGenet(2), GWAS(36), HPO(7), OpenTargets(1)	2.52	0.530058	0.968223	0.980191	0.74914	0.968223
CHRNA2	Nervous system disorders	Clinvar(2), DisGenet(4), Diseases(2), DrugBank(11), GWAS(2), HPO(19), OpenTargets(3), TTD(1)	2.99	0.967836	0.526221	0.987589	0.747029	0.967836
KLHL7	Eye disorders	Clinvar(2), DisGenet(4), Diseases(1), HPO(22), OpenTargets(3)	2.11	0.518952	0.967787	0.969817	0.74337	0.967787
CA8	Nervous system disorders	Clinvar(1), DisGenet(5), DrugBank(1), GWAS(1), HPO(17), OpenTargets(3)	2.04	0.746353	0.982018	0.967645	0.864186	0.967645
SLC32A1	Nervous system disorders	Clinvar(2), HPO(53), OpenTargets(4)	2.69	0.925757	0.967517	0.983326	0.946637	0.967517
ZIC3	Congenital, familial and genetic disorders	Clinvar(2), DisGenet(4), Diseases(2), HPO(50), OpenTargets(7)	3.35	0.967253	0.419808	0.991181	0.69353	0.967253
ACTL6B	Nervous system disorders	Clinvar(2), DisGenet(19), Diseases(1), GWAS(1), HPO(49), OpenTargets(8)	3.94	0.91551	0.967155	0.995411	0.941332	0.967155
RTL1	Congenital, familial and genetic disorders	GWAS(1), HPO(50), OpenTargets(2)	2.51	0.96694	0.0304818	0.97982	0.498711	0.96694
TAB2	Cardiac disorders	Clinvar(1), DisGenet(3), GWAS(4), HPO(16), OpenTargets(6)	2.02	0.987199	0.860901	0.966845	0.92405	0.966845
PRKG1	Vascular disorders	Clinvar(2), DisGenet(2), Diseases(2), HPO(21), OpenTargets(3)	2.02	0.676917	0.986475	0.966845	0.831696	0.966845
CNGB1	Eye disorders	Clinvar(2), DisGenet(3), Diseases(1), HPO(20), OpenTargets(4)	2.02	0.987199	0.249282	0.966845	0.618241	0.966845
SRP54	Blood and lymphatic system disorders	Clinvar(3), DisGenet(1), Diseases(1), HPO(22), OpenTargets(3)	2.02	0.168107	0.995874	0.966845	0.581991	0.966845
ZIC2	Congenital, familial and genetic disorders	Clinvar(2), DisGenet(6), Diseases(2), HPO(47), OpenTargets(11)	3.43	0.946238	0.966829	0.99185	0.956533	0.966829
KCNA1	Nervous system disorders	Clinvar(2), DisGenet(3), Diseases(4), DrugBank(3), HPO(63), OpenTargets(12)	4.12	0.95719	0.966571	0.996294	0.961881	0.966571
CHRND	Nervous system disorders	Clinvar(3), DisGenet(6), Diseases(1), HPO(31), OpenTargets(7)	2.78	0.966449	0.646024	0.984905	0.806236	0.966449
MTOR	Neoplasms benign, malignant and unspecified (incl cysts and polyps)	DisGenet(23), Diseases(7), DrugBank(8), GWAS(1), HPO(2), OpenTargets(186)	6.38	0.337166	0.96635	0.999685	0.651758	0.96635
UMOD	Renal and urinary disorders	Clinvar(1), DisGenet(6), Diseases(2), GWAS(7), HPO(5), OpenTargets(6), PheGenI(1)	2.14	0.966283	0.283122	0.970645	0.624702	0.966283
ABI1	Neoplasms benign, malignant and unspecified (incl cysts and polyps)	OpenTargets(76)	1.99	0.128281	0.978052	0.966139	0.553167	0.966139
U2AF1	Neoplasms benign, malignant and unspecified (incl cysts and polyps)	DisGenet(10), Diseases(1), OpenTargets(109)	4.08	0.850249	0.966037	0.996076	0.908143	0.966037
GRK1	Eye disorders	Clinvar(2), DisGenet(1), Diseases(1), GWAS(1), HPO(20), OpenTargets(2)	1.98	0.987199	0.56132	0.965872	0.77426	0.965872
DUSP6	Congenital, familial and genetic disorders	Clinvar(2), DisGenet(1), Diseases(2), GWAS(1), HPO(20), OpenTargets(1)	1.98	0.327558	0.976671	0.965872	0.652114	0.965872
APOA5	Metabolism and nutrition disorders	Clinvar(3), DisGenet(5), GWAS(31), HPO(7), OpenTargets(6), PheGenI(2)	3.15	0.965626	0.244659	0.989214	0.605142	0.965626
CACNA1S	Nervous system disorders	Clinvar(3), DisGenet(3), Diseases(1), DrugBank(4), HPO(23), OpenTargets(3)	2.47	0.965454	0.696391	0.979044	0.830923	0.965454
KCNJ13	Eye disorders	Clinvar(3), DisGenet(3), Diseases(2), HPO(19), OpenTargets(2)	1.97	0.967695	0.84384	0.96537	0.905767	0.96537
HCRT	Psychiatric disorders	Clinvar(1), DisGenet(1), DrugBank(1), HPO(25), OpenTargets(1)	1.97	0.987199	0.524091	0.96537	0.755645	0.96537
ROS1	Neoplasms benign, malignant and unspecified (incl cysts and polyps)	DisGenet(5), Diseases(2), DrugBank(2), GWAS(1), OpenTargets(162), TTD(1)	5.71	0.965233	0.414817	0.99928	0.690025	0.965233
SCN8A	Nervous system disorders	Clinvar(5), DisGenet(49), Diseases(4), DrugBank(3), HPO(85), OpenTargets(30), TTD(1)	5.93	0.874929	0.964846	0.999439	0.919888	0.964846
RPL27	Congenital, familial and genetic disorders	Clinvar(2), Diseases(1), HPO(27), OpenTargets(2)	1.96	0.0351539	0.998668	0.964822	0.516911	0.964822
GBX2	Congenital, familial and genetic disorders	GWAS(1), OpenTargets(1)	0.08	0.987199	0.964736	0.496304	0.975968	0.964736
KRT74	Skin and subcutaneous tissue disorders	Clinvar(4), DisGenet(3), Diseases(1), GWAS(1), HPO(35), OpenTargets(4)	2.93	0.964613	0.0331647	0.986886	0.498889	0.964613
CNBD1	Neoplasms benign, malignant and unspecified (incl cysts and polyps)	OpenTargets(74)	1.95	0.987199	0.0476842	0.964524	0.517442	0.964524
NPRL2	Nervous system disorders	Clinvar(2), DisGenet(1), Diseases(2), GWAS(1), HPO(20), OpenTargets(2)	2.04	0.128699	0.964423	0.967645	0.546561	0.964423
OPRD1	Psychiatric disorders	DisGenet(1), Diseases(1), DrugBank(21), GWAS(1), OpenTargets(1), TTD(1)	1.93	0.987199	0.850126	0.964209	0.918663	0.964209
KCNH1	Congenital, familial and genetic disorders	Clinvar(2), DisGenet(4), HPO(41), OpenTargets(4)	2.7	0.964005	0.904331	0.983613	0.934168	0.964005
CUL3	Neoplasms benign, malignant and unspecified (incl cysts and polyps)	GWAS(1), OpenTargets(67)	2.53	0.531206	0.963895	0.980378	0.74755	0.963895
TUBG1	Nervous system disorders	Clinvar(1), DisGenet(1), Diseases(1), HPO(23), OpenTargets(2)	1.92	0.530359	0.97772	0.963568	0.75404	0.963568
ZFP36L1	Immune system disorders	DisGenet(9), Diseases(1), GWAS(8), OpenTargets(7), PheGenI(3)	1.92	0.132278	0.963717	0.963568	0.547997	0.963568
MYH3	Musculoskeletal and connective tissue disorders	Clinvar(5), DisGenet(13), Diseases(4), HPO(72), OpenTargets(13)	4.39	0.614652	0.963514	0.997243	0.789083	0.963514
CHD4	Neoplasms benign, malignant and unspecified (incl cysts and polyps)	OpenTargets(121)	2.73	0.0316422	0.963274	0.984001	0.497458	0.963274
IMPG1	Eye disorders	Clinvar(4), DisGenet(2), Diseases(1), GWAS(1), HPO(31), OpenTargets(7)	2.85	0.963152	0.221114	0.985736	0.592133	0.963152
DYRK1A	Nervous system disorders	Clinvar(1), DisGenet(27), Diseases(2), GWAS(3), HPO(45), OpenTargets(10)	4.14	0.111711	0.963041	0.996425	0.537376	0.963041
KISS1R	Reproductive system and breast disorders	Clinvar(2), DisGenet(2), Diseases(1), HPO(20), OpenTargets(5), TTD(1)	2.19	0.962839	0.108341	0.971906	0.53559	0.962839
OPRK1	Psychiatric disorders	DrugBank(27), GWAS(1), OpenTargets(2), TTD(1)	1.91	0.987199	0.730882	0.962709	0.859041	0.962709
KPNA3	Nervous system disorders	Clinvar(1), Diseases(2), HPO(27), OpenTargets(1)	1.91	0.431196	0.979513	0.962709	0.705355	0.962709
RPL15	Congenital, familial and genetic disorders	Clinvar(2), Diseases(1), HPO(26), OpenTargets(2)	1.91	0.106757	0.998668	0.962709	0.552712	0.962709
HMGA2	Neoplasms benign, malignant and unspecified (incl cysts and polyps)	Diseases(1), GWAS(2), HPO(1), OpenTargets(84)	3.74	0.962667	0.131302	0.994195	0.546984	0.962667
FSHR	Reproductive system and breast disorders	Clinvar(1), DisGenet(6), Diseases(1), DrugBank(9), GWAS(2), HPO(14), OpenTargets(6), PheGenI(3), TTD(1)	3.03	0.962446	0.652335	0.987967	0.807391	0.962446
PCNA	Nervous system disorders	Clinvar(1), DisGenet(1), Diseases(1), DrugBank(8), HPO(15), OpenTargets(1)	1.98	0.165676	0.962317	0.965872	0.563996	0.962317
ZNF479	Neoplasms benign, malignant and unspecified (incl cysts and polyps)	OpenTargets(71)	1.89	0.987199	0.0107009	0.962225	0.49895	0.962225
INS	Metabolism and nutrition disorders	Clinvar(5), DisGenet(9), Diseases(10), DrugBank(4), GWAS(3), HPO(23), OpenTargets(23), PheGenI(1)	4.14	0.962219	0.145822	0.996425	0.55402	0.962219
SOS1	Congenital, familial and genetic disorders	Clinvar(5), DisGenet(31), Diseases(3), HPO(31), OpenTargets(7)	3.69	0.233258	0.962083	0.993855	0.597671	0.962083
GRIN2A	Nervous system disorders	Clinvar(2), DisGenet(1), Diseases(2), DrugBank(3), GWAS(3), HPO(75), OpenTargets(29)	4.89	0.961936	0.863633	0.99832	0.912785	0.961936
CLDN16	Renal and urinary disorders	Clinvar(1), DisGenet(9), HPO(20), OpenTargets(5)	2.09	0.961734	0.717572	0.969065	0.839653	0.961734
DCC	Neoplasms benign, malignant and unspecified (incl cysts and polyps)	Clinvar(3), DisGenet(10), Diseases(1), HPO(9), OpenTargets(92)	4.55	0.961531	0.890229	0.997665	0.92588	0.961531
IRF6	Congenital, familial and genetic disorders	Clinvar(5), DisGenet(7), Diseases(3), GWAS(8), HPO(46), OpenTargets(9), PheGenI(3)	4.11	0.619386	0.96142	0.996235	0.790403	0.96142
CNGB3	Eye disorders	Clinvar(2), DisGenet(10), Diseases(4), HPO(30), OpenTargets(12), TTD(1)	3.32	0.961341	0.254175	0.990956	0.607758	0.961341
CDSN	Skin and subcutaneous tissue disorders	Clinvar(2), DisGenet(3), Diseases(2), GWAS(1), HPO(24), OpenTargets(7)	2.56	0.961101	0.0808305	0.981081	0.520966	0.961101
KDM1A	Nervous system disorders	DisGenet(1), DrugBank(1), GWAS(1), HPO(22), OpenTargets(2)	1.87	0.337836	0.970801	0.961088	0.654318	0.961088
MMP21	Congenital, familial and genetic disorders	Clinvar(1), DisGenet(2), Diseases(2), HPO(18), OpenTargets(4)	1.87	0.987199	0.263169	0.961088	0.625184	0.961088
TMEM270	Congenital, familial and genetic disorders	Diseases(1), HPO(43)	1.87	0.987199	0.155675	0.961088	0.571437	0.961088
PRPF4	Eye disorders	Clinvar(2), DisGenet(1), Diseases(1), HPO(22), OpenTargets(1)	1.87	0.102232	0.982957	0.961088	0.542595	0.961088
PDCD10	Nervous system disorders	Clinvar(3), DisGenet(4), Diseases(3), HPO(11), OpenTargets(6)	1.87	0.0705533	0.97931	0.961088	0.524932	0.961088
UGT1A4	Metabolism and nutrition disorders	DisGenet(9), GWAS(9), OpenTargets(9), PheGenI(3)	1.87	0.97346	0.0297328	0.961088	0.501596	0.961088
KCNH5	Nervous system disorders	Clinvar(1), Diseases(1), HPO(26), OpenTargets(2)	1.87	0.00522458	0.967891	0.961088	0.486558	0.961088
SCN1A	Nervous system disorders	Clinvar(7), DisGenet(29), Diseases(7), DrugBank(5), GWAS(9), HPO(140), OpenTargets(35), PheGenI(3)	6.78	0.86747	0.961021	0.999806	0.914246	0.961021
KRT83	Skin and subcutaneous tissue disorders	Clinvar(1), DisGenet(1), Diseases(3), HPO(22), OpenTargets(3)	2.02	0.960892	0.0389602	0.966845	0.499926	0.960892
XPO1	Neoplasms benign, malignant and unspecified (incl cysts and polyps)	DisGenet(4), DrugBank(4), OpenTargets(111), TTD(1)	4.41	0.120184	0.960819	0.997291	0.540501	0.960819
PHOX2A	Eye disorders	Clinvar(2), DisGenet(1), Diseases(1), HPO(22), OpenTargets(2)	1.92	0.929177	0.960659	0.963568	0.944918	0.960659
GFPT1	Musculoskeletal and connective tissue disorders	Clinvar(3), DisGenet(2), Diseases(1), GWAS(3), HPO(30), OpenTargets(4)	2.73	0.21783	0.960567	0.984001	0.589198	0.960567
SERPINC1	Vascular disorders	DisGenet(1), Diseases(1), DrugBank(26), HPO(12), OpenTargets(7), TTD(1)	2.93	0.960506	0.103479	0.986886	0.531992	0.960506
PBRM1	Neoplasms benign, malignant and unspecified (incl cysts and polyps)	Clinvar(1), DisGenet(5), Diseases(2), GWAS(1), HPO(2), OpenTargets(157)	5.64	0.185058	0.960407	0.999189	0.572733	0.960407
ZBTB20	Musculoskeletal and connective tissue disorders	DisGenet(4), GWAS(1), HPO(34), OpenTargets(3)	2.37	0.934156	0.960199	0.976526	0.947177	0.960199
GABRA3	Nervous system disorders	Clinvar(1), Diseases(1), DrugBank(10), HPO(22)	2.04	0.959941	0.520401	0.967645	0.740171	0.959941
SCN2A	Nervous system disorders	Clinvar(5), DisGenet(36), Diseases(6), DrugBank(6), GWAS(7), HPO(111), OpenTargets(32), PheGenI(1)	6.42	0.937029	0.959744	0.999709	0.948387	0.959744
QKI	Neoplasms benign, malignant and unspecified (incl cysts and polyps)	DisGenet(1), OpenTargets(84)	2.93	0.527498	0.959413	0.986886	0.743455	0.959413
IGF2BP1	Gastrointestinal disorders	GWAS(3), OpenTargets(2), PheGenI(2)	0.46	0.959339	0.989999	0.803842	0.974669	0.959339
FLNC	Cardiac disorders	Clinvar(1), DisGenet(10), Diseases(1), GWAS(2), HPO(27), OpenTargets(16)	3.25	0.646466	0.959241	0.990277	0.802854	0.959241
TMC1	Ear and labyrinth disorders	Clinvar(6), DisGenet(5), Diseases(1), HPO(3), OpenTargets(11)	1.82	0.987199	0.914197	0.959125	0.950698	0.959125
WNT1	Musculoskeletal and connective tissue disorders	Clinvar(2), DisGenet(3), Diseases(1), HPO(13), OpenTargets(7)	1.82	0.919747	0.975922	0.959125	0.947834	0.959125
RS1	Eye disorders	Clinvar(1), DisGenet(3), Diseases(1), HPO(15), OpenTargets(3), TTD(1)	1.82	0.987199	0.893802	0.959125	0.940501	0.959125
DLX3	Congenital, familial and genetic disorders	Clinvar(3), DisGenet(5), Diseases(1), HPO(12), OpenTargets(5)	1.82	0.891309	0.964527	0.959125	0.927918	0.959125
EXOC6B	Musculoskeletal and connective tissue disorders	Clinvar(1), DisGenet(9), HPO(18), OpenTargets(1)	1.82	0.431289	0.978967	0.959125	0.705128	0.959125
HMX1	Congenital, familial and genetic disorders	Clinvar(1), DisGenet(1), Diseases(3), HPO(18), OpenTargets(3)	1.82	0.987199	0.214011	0.959125	0.600605	0.959125
NAA15	Psychiatric disorders	Clinvar(1), DisGenet(11), HPO(10), OpenTargets(7)	1.82	0.206392	0.971084	0.959125	0.588738	0.959125
PSMD12	Congenital, familial and genetic disorders	Clinvar(1), DisGenet(1), HPO(24), OpenTargets(3)	1.82	0.140628	0.962746	0.959125	0.551687	0.959125
C1orf141	Immune system disorders	DisGenet(18), GWAS(8), OpenTargets(14), PheGenI(2)	2.37	0.959081	0.0202168	0.976526	0.489649	0.959081
GRM5	Psychiatric disorders	DisGenet(3), DrugBank(4), GWAS(14), OpenTargets(8)	1.82	0.958823	0.879393	0.959125	0.919108	0.958823
DPYSL5	Congenital, familial and genetic disorders	Clinvar(1), Diseases(1), HPO(50), OpenTargets(1)	2.76	0.907922	0.958793	0.984514	0.933357	0.958793
STMN4	Neoplasms benign, malignant and unspecified (incl cysts and polyps)	DrugBank(1), GWAS(2)	0.14	0.958707	0.958695	0.600826	0.958701	0.958695
GRID2	Nervous system disorders	DisGenet(5), Diseases(1), GWAS(1), HPO(26)	2	0.950038	0.958645	0.966378	0.954342	0.958645
GATA2	Neoplasms benign, malignant and unspecified (incl cysts and polyps)	Clinvar(2), DisGenet(3), Diseases(1), GWAS(1), HPO(10), OpenTargets(105)	4.88	0.571143	0.958486	0.99831	0.764814	0.958486
ACAN	Musculoskeletal and connective tissue disorders	Clinvar(3), DisGenet(4), Diseases(3), GWAS(2), HPO(34), OpenTargets(6), PheGenI(1)	3.24	0.958117	0.311977	0.990115	0.635047	0.958117
ALDH1A2	Vascular disorders	Clinvar(1), DisGenet(6), GWAS(74), HPO(4), OpenTargets(6)	4.04	0.694807	0.958099	0.995937	0.826453	0.958099
TBX15	Congenital, familial and genetic disorders	GWAS(5), HPO(27), OpenTargets(1)	1.79	0.784853	0.96465	0.958037	0.874751	0.958037
ABCG5	Metabolism and nutrition disorders	Clinvar(1), DisGenet(1), Diseases(1), GWAS(6), HPO(8), OpenTargets(4), PheGenI(1)	1.79	0.965921	0.40201	0.958037	0.683965	0.958037
GRIA1	Psychiatric disorders	Clinvar(2), DisGenet(1), DrugBank(6), GWAS(7), HPO(19), OpenTargets(8), PheGenI(1), TTD(1)	3.03	0.86243	0.957872	0.987967	0.910151	0.957872
C9orf72	Nervous system disorders	Clinvar(2), DisGenet(7), Diseases(3), GWAS(3), HPO(19), OpenTargets(5), PheGenI(2), TTD(1)	2.9	0.433965	0.9577	0.98653	0.695833	0.9577
COLEC10	Congenital, familial and genetic disorders	DisGenet(1), Diseases(1), HPO(25), OpenTargets(1)	1.77	0.966645	0.693383	0.957569	0.830014	0.957569
EPHA4	Nervous system disorders	GWAS(1), HPO(25), OpenTargets(1), PheGenI(1)	1.77	0.495334	0.972385	0.957569	0.73386	0.957569
TRIP12	Congenital, familial and genetic disorders	Clinvar(1), DisGenet(9), HPO(15), OpenTargets(3)	1.77	0.266619	0.971452	0.957569	0.619036	0.957569
DNM1	Nervous system disorders	Clinvar(2), DisGenet(8), Diseases(2), GWAS(1), HPO(66), OpenTargets(10)	4.17	0.658972	0.957368	0.996536	0.80817	0.957368
EXT1	Neoplasms benign, malignant and unspecified (incl cysts and polyps)	Clinvar(2), DisGenet(4), Diseases(2), HPO(6), OpenTargets(96)	4.45	0.544357	0.95719	0.997378	0.750774	0.95719
TBX20	Cardiac disorders	Clinvar(2), DisGenet(5), Diseases(2), GWAS(4), HPO(26), OpenTargets(9)	2.93	0.923866	0.956896	0.986886	0.940381	0.956896
NPHS2	Renal and urinary disorders	Clinvar(2), DisGenet(5), Diseases(1), HPO(10), OpenTargets(7)	1.76	0.963416	0.540956	0.956707	0.752186	0.956707
DMRT1	Reproductive system and breast disorders	DisGenet(5), Diseases(1), GWAS(5), HPO(4), OpenTargets(6), PheGenI(2)	1.76	0.987199	0.48052	0.956707	0.73386	0.956707
MYMK	Congenital, familial and genetic disorders	Clinvar(2), DisGenet(1), Diseases(1), HPO(20), OpenTargets(1)	1.76	0.987199	0.151292	0.956707	0.569246	0.956707
TRAPPC6B	Nervous system disorders	Clinvar(1), DisGenet(1), Diseases(1), HPO(21), OpenTargets(1)	1.76	0.0446821	0.973932	0.956707	0.509307	0.956707
CTRC	Gastrointestinal disorders	Clinvar(1), DisGenet(4), GWAS(2), HPO(14), OpenTargets(4)	1.76	0.957841	0.0281243	0.956707	0.492983	0.956707
SIN3A	Congenital, familial and genetic disorders	DisGenet(4), HPO(43), OpenTargets(3)	2.41	0.189288	0.956619	0.977645	0.572954	0.956619
SIN3A	Nervous system disorders	Clinvar(1), DisGenet(2), HPO(37), OpenTargets(3)	2.41	0.189288	0.956619	0.977645	0.572954	0.956619
DCX	Nervous system disorders	Clinvar(2), DisGenet(3), Diseases(3), HPO(33), OpenTargets(6)	2.74	0.956558	0.858022	0.984264	0.90729	0.956558
STAG1	Psychiatric disorders	Clinvar(1), DisGenet(3), GWAS(12), HPO(10), OpenTargets(16), PheGenI(1)	2.73	0.299391	0.956337	0.984001	0.627864	0.956337
CACNG2	Psychiatric disorders	Clinvar(1), DisGenet(2), GWAS(1), HPO(4), OpenTargets(1)	0.75	0.956251	0.985364	0.86914	0.970807	0.956251
PITX3	Eye disorders	Clinvar(3), DisGenet(4), Diseases(1), HPO(12), OpenTargets(7)	1.87	0.956184	0.922565	0.961088	0.939374	0.956184
PAX6	Eye disorders	Clinvar(11), DisGenet(20), Diseases(7), GWAS(1), HPO(60), OpenTargets(32)	5.04	0.956042	0.780813	0.998597	0.868428	0.956042
SLC12A6	Nervous system disorders	Clinvar(2), DisGenet(2), Diseases(4), HPO(48), OpenTargets(4)	3.19	0.48362	0.955993	0.989633	0.719807	0.955993
ECT2L	Neoplasms benign, malignant and unspecified (incl cysts and polyps)	DisGenet(10), OpenTargets(57)	2.51	0.955852	0.247778	0.97982	0.601815	0.955852
SLC22A12	Metabolism and nutrition disorders	Clinvar(3), DisGenet(4), DrugBank(3), GWAS(2), HPO(4), OpenTargets(2), PheGenI(1), TTD(1)	1.74	0.987199	0.314334	0.95582	0.650767	0.95582
FOXE3	Eye disorders	Clinvar(3), DisGenet(2), Diseases(2), HPO(29), OpenTargets(9)	2.66	0.955692	0.437594	0.982913	0.696643	0.955692
PDE4D	Musculoskeletal and connective tissue disorders	Clinvar(1), DisGenet(3), HPO(38), OpenTargets(2)	2.45	0.639148	0.955606	0.978601	0.797377	0.955606
GUCA1A	Eye disorders	Clinvar(1), DisGenet(5), Diseases(2), HPO(19), OpenTargets(9)	2.29	0.955496	0.765459	0.974694	0.860477	0.955496
ZBTB18	Nervous system disorders	Clinvar(1), DisGenet(5), HPO(16), OpenTargets(5)	1.72	0.536811	0.967633	0.955384	0.752222	0.955384
BCL11A	Neoplasms benign, malignant and unspecified (incl cysts and polyps)	DisGenet(2), Diseases(1), GWAS(1), OpenTargets(100), TTD(1)	4.35	0.755304	0.955373	0.997153	0.855339	0.955373
GABRB2	Nervous system disorders	Clinvar(1), DisGenet(1), Diseases(1), DrugBank(5), GWAS(1), HPO(37), OpenTargets(6), TTD(1)	3.35	0.955275	0.955164	0.991181	0.95522	0.955275
ACTN2	Cardiac disorders	Clinvar(4), DisGenet(4), Diseases(2), GWAS(1), HPO(18), OpenTargets(9)	2.52	0.797739	0.954931	0.980191	0.876335	0.954931
ETV1	Neoplasms benign, malignant and unspecified (incl cysts and polyps)	Diseases(2), OpenTargets(113)	3.51	0.716584	0.954765	0.992425	0.835674	0.954765
F7	Blood and lymphatic system disorders	Clinvar(1), DisGenet(3), Diseases(1), DrugBank(6), GWAS(1), HPO(3), OpenTargets(5), PheGenI(1), TTD(1)	1.93	0.954606	0.231686	0.964209	0.593146	0.954606
CSRP3	Cardiac disorders	Clinvar(5), DisGenet(4), Diseases(2), HPO(14), OpenTargets(6)	2.07	0.875549	0.95455	0.968359	0.91505	0.95455
CHRM1	Psychiatric disorders	DrugBank(27), GWAS(1), OpenTargets(3)	1.71	0.857414	0.967333	0.954469	0.912373	0.954469
MYO1H	Nervous system disorders	Clinvar(2), DisGenet(1), GWAS(4), HPO(13), OpenTargets(4)	1.71	0.987199	0.642199	0.954469	0.814699	0.954469
LHX3	Endocrine disorders	Clinvar(2), DisGenet(1), Diseases(1), HPO(18), OpenTargets(2)	1.71	0.987199	0.620239	0.954469	0.803719	0.954469
IFITM5	Musculoskeletal and connective tissue disorders	Clinvar(2), DisGenet(2), Diseases(4), HPO(12), OpenTargets(4)	1.71	0.968757	0.421005	0.954469	0.694881	0.954469
CCR3	Immune system disorders	DisGenet(13), GWAS(7), OpenTargets(2), PheGenI(1), TTD(1)	1.71	0.987199	0.195624	0.954469	0.591412	0.954469
EEF2	Nervous system disorders	Clinvar(1), DisGenet(1), Diseases(2), HPO(18), OpenTargets(2)	1.71	0.0328148	0.956147	0.954469	0.494481	0.954469
HLF	Neoplasms benign, malignant and unspecified (incl cysts and polyps)	Diseases(1), OpenTargets(65)	2.48	0.499822	0.95444	0.97945	0.727131	0.95444
TRPC7	Nervous system disorders	DisGenet(1), GWAS(2), OpenTargets(2)	0.33	0.954336	0.962869	0.755706	0.958602	0.954336
PDE6D	Congenital, familial and genetic disorders	Clinvar(1), DisGenet(6), Diseases(2), HPO(45), OpenTargets(3)	3.09	0.488341	0.954268	0.988705	0.721305	0.954268
RP1	Eye disorders	Clinvar(2), DisGenet(3), Diseases(1), HPO(23), OpenTargets(6)	2.25	0.954225	0.066047	0.973741	0.510136	0.954225
NEUROD1	Metabolism and nutrition disorders	Clinvar(2), DisGenet(3), Diseases(2), HPO(16), OpenTargets(6)	1.97	0.953992	0.30278	0.96537	0.628386	0.953992
KIF5A	Nervous system disorders	Clinvar(3), DisGenet(6), Diseases(6), GWAS(2), HPO(48), OpenTargets(12)	3.86	0.818724	0.953961	0.994939	0.886342	0.953961
GRIA2	Nervous system disorders	Clinvar(1), Diseases(1), DrugBank(20), HPO(19), OpenTargets(6), TTD(1)	2.93	0.807661	0.953814	0.986886	0.880737	0.953814
ABCG8	Metabolism and nutrition disorders	Clinvar(1), DisGenet(1), Diseases(1), GWAS(35), HPO(11), OpenTargets(6), PheGenI(1)	3.35	0.953648	0.38749	0.991181	0.670569	0.953648
HRG	Metabolism and nutrition disorders	DrugBank(1), GWAS(60)	2.36	0.953488	0.0489796	0.976398	0.501234	0.953488
LRP1	Vascular disorders	DisGenet(6), DrugBank(5), GWAS(13), HPO(1), OpenTargets(5), PheGenI(2)	2.24	0.247728	0.953409	0.973187	0.600569	0.953409
BMPR1A	Neoplasms benign, malignant and unspecified (incl cysts and polyps)	Clinvar(2), DisGenet(7), Diseases(1), HPO(42), OpenTargets(95)	5.12	0.482779	0.9532	0.998708	0.717989	0.9532
CHRNA1	Nervous system disorders	Clinvar(4), DisGenet(5), Diseases(1), DrugBank(6), GWAS(2), HPO(42), OpenTargets(7), TTD(1)	3.85	0.953163	0.855818	0.994849	0.90449	0.953163
MEIS2	Congenital, familial and genetic disorders	Clinvar(1), DisGenet(1), HPO(22), OpenTargets(2)	1.68	0.557372	0.988673	0.953101	0.773023	0.953101
CRYGC	Eye disorders	DisGenet(5), Diseases(1), HPO(15), OpenTargets(5)	1.68	0.987199	0.489385	0.953101	0.738292	0.953101
COPB2	Nervous system disorders	Clinvar(1), DisGenet(1), Diseases(1), HPO(23)	1.68	0.0277437	0.964337	0.953101	0.49604	0.953101
HRK	Nervous system disorders	GWAS(42), OpenTargets(7), PheGenI(1)	2.41	0.952942	0.0270806	0.977645	0.490011	0.952942
BSND	Metabolism and nutrition disorders	Clinvar(2), DisGenet(1), Diseases(2), GWAS(4), HPO(17), OpenTargets(4)	2.14	0.952801	0.278333	0.970645	0.615567	0.952801
RORA	Nervous system disorders	Clinvar(1), DisGenet(2), Diseases(1), GWAS(5), HPO(21), OpenTargets(7)	2.47	0.592606	0.952752	0.979044	0.772679	0.952752
TANC2	Nervous system disorders	Clinvar(1), DisGenet(1), GWAS(3), HPO(12), OpenTargets(7)	1.71	0.607739	0.952549	0.954469	0.780144	0.952549
KAT5	Congenital, familial and genetic disorders	GWAS(7), HPO(17), OpenTargets(6)	1.67	0.119717	0.971292	0.952526	0.545505	0.952526
QRICH1	Nervous system disorders	DisGenet(16), HPO(11), OpenTargets(3)	1.67	0.0952211	0.981029	0.952526	0.538125	0.952526
SOX11	Congenital, familial and genetic disorders	DisGenet(5), Diseases(1), HPO(27), OpenTargets(3)	2.13	0.952389	0.621516	0.970278	0.786953	0.952389
UFC1	Nervous system disorders	Clinvar(1), DisGenet(1), GWAS(1), HPO(27), OpenTargets(3)	2.16	0.0280322	0.952297	0.971123	0.490165	0.952297
KLF1	Blood and lymphatic system disorders	Clinvar(3), DisGenet(1), Diseases(2), HPO(17), OpenTargets(5)	1.92	0.952082	0.239588	0.963568	0.595835	0.952082
ZMIZ1	Immune system disorders	DisGenet(19), GWAS(6), HPO(1), OpenTargets(3), PheGenI(11)	2.47	0.265109	0.95188	0.979044	0.608494	0.95188
MIP	Eye disorders	Clinvar(1), DisGenet(2), Diseases(1), HPO(4), OpenTargets(15)	1.66	0.987199	0.810454	0.951806	0.898827	0.951806
KCNV2	Eye disorders	Clinvar(1), DisGenet(4), Diseases(2), HPO(10), OpenTargets(6)	1.66	0.987199	0.38978	0.951806	0.68849	0.951806
LRIT3	Eye disorders	Clinvar(1), DisGenet(1), Diseases(3), HPO(16), OpenTargets(2)	1.66	0.95301	0.275018	0.951806	0.614014	0.951806
HSPA9	Congenital, familial and genetic disorders	Clinvar(1), DisGenet(1), GWAS(1), HPO(16), OpenTargets(4)	1.66	0.109857	0.966995	0.951806	0.538426	0.951806
DENND5A	Nervous system disorders	Clinvar(1), DisGenet(1), Diseases(1), HPO(23), OpenTargets(2)	1.92	0.162447	0.95172	0.963568	0.557084	0.95172
GDF3	Congenital, familial and genetic disorders	Clinvar(4), DisGenet(3), Diseases(3), HPO(22), OpenTargets(3)	2.25	0.951702	0.253684	0.973741	0.602693	0.951702
VCL	Cardiac disorders	Clinvar(5), DisGenet(5), Diseases(2), HPO(12), OpenTargets(6)	2.02	0.356057	0.951647	0.966845	0.653852	0.951647
OTOF	Ear and labyrinth disorders	Clinvar(4), DisGenet(5), Diseases(1), HPO(2), OpenTargets(11)	1.66	0.95164	0.866365	0.951806	0.909003	0.95164
KCTD1	Skin and subcutaneous tissue disorders	Clinvar(1), DisGenet(1), Diseases(1), GWAS(1), HPO(17), OpenTargets(2)	1.76	0.563696	0.951505	0.956707	0.757601	0.951505
CLCN1	Musculoskeletal and connective tissue disorders	Clinvar(5), DisGenet(15), Diseases(2), HPO(13), OpenTargets(12)	2.74	0.951358	0.613375	0.984264	0.782367	0.951358
SLC6A2	Psychiatric disorders	Clinvar(1), DrugBank(39), HPO(1), TTD(1)	2.37	0.951205	0.771567	0.976526	0.861386	0.951205
CTCF	Neoplasms benign, malignant and unspecified (incl cysts and polyps)	DisGenet(3), Diseases(1), HPO(2), OpenTargets(120)	4.52	0.0758024	0.951198	0.9976	0.5135	0.951198
KLHL10	Reproductive system and breast disorders	Clinvar(1), DisGenet(1), HPO(9), OpenTargets(2)	0.95	0.951094	0.97473	0.897501	0.962912	0.951094
TTPA	Nervous system disorders	Clinvar(1), DisGenet(5), Diseases(1), HPO(22), OpenTargets(3)	2.11	0.950953	0.210806	0.969817	0.58088	0.950953
TP63	Neoplasms benign, malignant and unspecified (incl cysts and polyps)	DisGenet(10), GWAS(9), HPO(5), OpenTargets(134), PheGenI(5)	5.36	0.77794	0.950726	0.998968	0.864333	0.950726
RGR	Eye disorders	Clinvar(2), DisGenet(3), Diseases(1), GWAS(5), HPO(20), OpenTargets(5), PheGenI(1)	2.58	0.950677	0.303357	0.981369	0.627017	0.950677
FRMPD4	Nervous system disorders	Clinvar(1), DisGenet(1), HPO(19), OpenTargets(4)	1.63	0.968481	0.669384	0.950652	0.818932	0.950652
LIN28B	Psychiatric disorders	DisGenet(3), GWAS(12), HPO(1), OpenTargets(9)	1.63	0.987199	0.390069	0.950652	0.688634	0.950652
CSNK2A1	Congenital, familial and genetic disorders	Clinvar(1), DisGenet(2), HPO(17), OpenTargets(5)	1.63	0.0406854	0.984167	0.950652	0.512426	0.950652
SFTPA1	Respiratory, thoracic and mediastinal disorders	Clinvar(1), Diseases(1), HPO(20), OpenTargets(3)	1.63	0.957688	0.0391444	0.950652	0.498416	0.950652
ATP2B1	Vascular disorders	DisGenet(6), Diseases(1), GWAS(16), HPO(4), OpenTargets(8), PheGenI(4)	2.56	0.458124	0.950499	0.981081	0.704311	0.950499
PUM1	Nervous system disorders	Clinvar(2), DisGenet(2), Diseases(2), GWAS(1), HPO(35), OpenTargets(4)	2.85	0.0762874	0.95037	0.985736	0.513329	0.95037
CDH11	Neoplasms benign, malignant and unspecified (incl cysts and polyps)	GWAS(1), HPO(3), OpenTargets(117)	4.1	0.658475	0.950192	0.99619	0.804333	0.950192
CMIP	Metabolism and nutrition disorders	DisGenet(1), GWAS(24), OpenTargets(4)	1.62	0.405958	0.973208	0.950133	0.689583	0.950133
GNB4	Nervous system disorders	Clinvar(2), DisGenet(1), Diseases(3), HPO(15), OpenTargets(3)	1.71	0.520063	0.950038	0.954469	0.735051	0.950038
SLC6A4	Psychiatric disorders	Clinvar(2), DisGenet(1), Diseases(3), DrugBank(40), GWAS(1), HPO(8), OpenTargets(1), TTD(1)	3.49	0.949909	0.771389	0.992297	0.860649	0.949909
GLRB	Nervous system disorders	Clinvar(3), DisGenet(2), Diseases(2), DrugBank(2), HPO(17), OpenTargets(1)	1.98	0.714766	0.949743	0.965872	0.832255	0.949743
HOXA9	Neoplasms benign, malignant and unspecified (incl cysts and polyps)	Diseases(1), OpenTargets(56)	2.25	0.671644	0.949608	0.973741	0.810626	0.949608
DMC1	General disorders and administration site conditions	DisGenet(1), OpenTargets(1)	0.08	0.951929	0.949522	0.496304	0.950726	0.949522
PROC	Vascular disorders	DisGenet(3), DrugBank(4), HPO(12), OpenTargets(9)	1.77	0.949455	0.0714066	0.957569	0.510431	0.949455
KCND3	Nervous system disorders	Clinvar(2), DisGenet(1), Diseases(2), DrugBank(4), GWAS(1), HPO(31), OpenTargets(4)	2.93	0.60432	0.949375	0.986886	0.776847	0.949375
PDE6C	Eye disorders	Clinvar(2), DisGenet(3), Diseases(2), HPO(20), OpenTargets(7)	2.21	0.949357	0.586755	0.972512	0.768056	0.949357
NLGN3	Psychiatric disorders	Clinvar(1), DisGenet(4), Diseases(2), HPO(10), OpenTargets(5)	1.6	0.713416	0.98001	0.949298	0.846713	0.949298
AQP2	Metabolism and nutrition disorders	Clinvar(2), DisGenet(4), Diseases(2), HPO(12), OpenTargets(2)	1.6	0.955103	0.639013	0.949298	0.797058	0.949298
DSG4	Skin and subcutaneous tissue disorders	Clinvar(1), DisGenet(1), Diseases(3), HPO(15), OpenTargets(2)	1.6	0.987199	0.105357	0.949298	0.546278	0.949298
HNRNPH2	Congenital, familial and genetic disorders	Clinvar(1), DisGenet(1), GWAS(1), HPO(16), OpenTargets(3)	1.6	0.011456	0.98459	0.949298	0.498023	0.949298
CRYGD	Eye disorders	Clinvar(1), DisGenet(3), Diseases(1), HPO(9), OpenTargets(8)	1.6	0.951843	0.039918	0.949298	0.495881	0.949298
ABCA4	Eye disorders	Clinvar(7), DisGenet(27), Diseases(6), HPO(37), OpenTargets(27), TTD(1)	4.53	0.949228	0.122517	0.997627	0.535872	0.949228
SUFU	Neoplasms benign, malignant and unspecified (incl cysts and polyps)	Clinvar(5), DisGenet(5), Diseases(5), GWAS(1), HPO(22), OpenTargets(120)	5.49	0.331144	0.949154	0.999075	0.640149	0.949154
USH2A	Eye disorders	Clinvar(3), DisGenet(21), Diseases(4), GWAS(1), HPO(27), OpenTargets(17), TTD(1)	3.91	0.949068	0.299858	0.995237	0.624463	0.949068
TECRL	Cardiac disorders	Clinvar(1), DisGenet(2), Diseases(1), HPO(15), OpenTargets(3)	1.6	0.948884	0.407996	0.949298	0.67844	0.948884
SOX5	Musculoskeletal and connective tissue disorders	DisGenet(6), GWAS(7), HPO(17), OpenTargets(15)	2.48	0.727248	0.948583	0.97945	0.837915	0.948583
SOX5	Psychiatric disorders	DisGenet(5), GWAS(11), HPO(11), OpenTargets(18)	2.48	0.727248	0.948583	0.97945	0.837915	0.948583
HOOK3	Neoplasms benign, malignant and unspecified (incl cysts and polyps)	DisGenet(1), OpenTargets(59)	2.33	0.554321	0.948405	0.975411	0.751363	0.948405
SOST	Musculoskeletal and connective tissue disorders	Diseases(2), DrugBank(3), GWAS(3), HPO(26), OpenTargets(4), TTD(1)	2.56	0.948319	0.733135	0.981081	0.840727	0.948319
JUP	Cardiac disorders	Clinvar(4), DisGenet(3), Diseases(2), HPO(20), OpenTargets(9)	2.38	0.488691	0.94827	0.977008	0.718481	0.94827
MB21D2	Neoplasms benign, malignant and unspecified (incl cysts and polyps)	OpenTargets(56)	1.58	0.533901	0.977874	0.948245	0.755888	0.948245
SI	Gastrointestinal disorders	Clinvar(1), DisGenet(1), Diseases(1), DrugBank(2), HPO(14), OpenTargets(1)	1.58	0.949602	0.378717	0.948245	0.66416	0.948245
KCNK9	Congenital, familial and genetic disorders	Clinvar(1), DisGenet(1), Diseases(1), GWAS(1), HPO(13), OpenTargets(3)	1.58	0.960119	0.206405	0.948245	0.583262	0.948245
MC2R	Endocrine disorders	Clinvar(1), DisGenet(1), Diseases(2), HPO(13), OpenTargets(2), TTD(1)	1.58	0.96759	0.173074	0.948245	0.570332	0.948245
MC2R	Metabolism and nutrition disorders	Clinvar(1), DisGenet(1), Diseases(1), HPO(15), OpenTargets(1), TTD(1)	1.58	0.96759	0.173074	0.948245	0.570332	0.948245
HAVCR1	Congenital, familial and genetic disorders	Diseases(1), GWAS(26), OpenTargets(1)	1.58	0.960727	0.00389848	0.948245	0.482313	0.948245
PLG	Congenital, familial and genetic disorders	Clinvar(2), DisGenet(2), Diseases(3), GWAS(14), HPO(12), OpenTargets(3)	2.43	0.947988	0.08821	0.978251	0.518099	0.947988
MAPK1	Neoplasms benign, malignant and unspecified (incl cysts and polyps)	DisGenet(3), DrugBank(4), HPO(1), OpenTargets(88)	3.92	0.0925198	0.947828	0.995286	0.520174	0.947828
GNA11	Neoplasms benign, malignant and unspecified (incl cysts and polyps)	DisGenet(3), Diseases(1), HPO(8), OpenTargets(107)	4.39	0.127625	0.947582	0.997243	0.537603	0.947582
TFAP2B	Congenital, familial and genetic disorders	Clinvar(1), DisGenet(4), Diseases(1), GWAS(1), HPO(15), OpenTargets(9)	2.19	0.858617	0.947355	0.971906	0.902986	0.947355
UGT1A7	Hepatobiliary disorders	DisGenet(10), GWAS(12), OpenTargets(8), PheGenI(1)	1.91	0.947349	0.0757963	0.962709	0.511573	0.947349
UGT1A7	Metabolism and nutrition disorders	DisGenet(9), GWAS(10), OpenTargets(9), PheGenI(3)	1.91	0.947349	0.0757963	0.962709	0.511573	0.947349
TNPO2	Nervous system disorders	Clinvar(1), DisGenet(1), HPO(16), OpenTargets(6)	1.57	0.115395	0.993443	0.947344	0.554419	0.947344
GABRA2	Nervous system disorders	Clinvar(1), DisGenet(2), Diseases(1), DrugBank(10), GWAS(3), HPO(41), OpenTargets(7), PheGenI(1)	3.79	0.946987	0.945931	0.994496	0.946459	0.946987
NFIX	Congenital, familial and genetic disorders	Clinvar(2), DisGenet(9), Diseases(2), HPO(61), OpenTargets(13)	3.94	0.292926	0.946741	0.995411	0.619834	0.946741
SLC6A3	Nervous system disorders	Clinvar(2), DisGenet(7), Diseases(5), DrugBank(11), GWAS(1), HPO(22), OpenTargets(6)	3.27	0.946612	0.694408	0.990444	0.82051	0.946612
CTNND1	Neoplasms benign, malignant and unspecified (incl cysts and polyps)	HPO(1), OpenTargets(69)	2.58	0.0915253	0.946428	0.981369	0.518977	0.946428
ALOXE3	Skin and subcutaneous tissue disorders	Clinvar(3), DisGenet(3), Diseases(1), HPO(25), OpenTargets(5)	2.34	0.946416	0.61472	0.975958	0.780568	0.946416
LGI1	Nervous system disorders	Clinvar(1), DisGenet(1), Diseases(5), HPO(23)	1.87	0.888418	0.946299	0.961088	0.917358	0.946299
CNNM2	Psychiatric disorders	Clinvar(1), DisGenet(7), GWAS(13), HPO(6), OpenTargets(11), PheGenI(5)	2.73	0.635581	0.946097	0.984001	0.790839	0.946097
AGXT	Renal and urinary disorders	Clinvar(2), DisGenet(4), Diseases(1), DrugBank(1), GWAS(1), HPO(11), OpenTargets(5)	1.97	0.946023	0.114523	0.96537	0.530273	0.946023
PTF1A	Congenital, familial and genetic disorders	Clinvar(1), DisGenet(1), Diseases(1), HPO(15), OpenTargets(3)	1.54	0.958602	0.701008	0.946018	0.829805	0.946018
NTN1	Congenital, familial and genetic disorders	DisGenet(3), GWAS(7), HPO(4), OpenTargets(4), PheGenI(3)	1.54	0.626016	0.985081	0.946018	0.805549	0.946018
POU3F4	Ear and labyrinth disorders	Clinvar(3), DisGenet(2), Diseases(1), HPO(7), OpenTargets(8)	1.54	0.987199	0.555045	0.946018	0.771122	0.946018
KCNK4	Nervous system disorders	Clinvar(1), DisGenet(1), Diseases(1), HPO(15), OpenTargets(3)	1.54	0.987199	0.381818	0.946018	0.684509	0.946018
KAT7	Neoplasms benign, malignant and unspecified (incl cysts and polyps)	OpenTargets(54)	1.54	0.370356	0.957018	0.946018	0.663687	0.946018
AKR1D1	Hepatobiliary disorders	Clinvar(1), DisGenet(1), Diseases(2), HPO(13), OpenTargets(4)	1.54	0.956423	0.116574	0.946018	0.536498	0.946018
RAG1	Immune system disorders	Clinvar(3), DisGenet(8), Diseases(2), HPO(16), OpenTargets(10)	2.42	0.945741	0.617139	0.977981	0.78144	0.945741
VPS11	Nervous system disorders	Clinvar(1), DisGenet(17), Diseases(2), GWAS(1), HPO(33), OpenTargets(1)	3.18	0.0675757	0.945526	0.989508	0.506551	0.945526
GJB4	Skin and subcutaneous tissue disorders	Clinvar(1), DisGenet(2), Diseases(2), HPO(19), OpenTargets(2)	1.82	0.945348	0.578056	0.959125	0.761702	0.945348
CRYAB	Musculoskeletal and connective tissue disorders	Clinvar(3), DisGenet(2), Diseases(2), HPO(26), OpenTargets(3)	2.29	0.442388	0.945298	0.974694	0.693843	0.945298
TLX1	Neoplasms benign, malignant and unspecified (incl cysts and polyps)	Diseases(2), OpenTargets(56)	2.28	0.945256	0.890763	0.974157	0.918009	0.945256
ANO3	Nervous system disorders	Clinvar(1), DisGenet(4), Diseases(2), GWAS(5), HPO(14), OpenTargets(5), PheGenI(2)	2.39	0.945157	0.735818	0.97742	0.840488	0.945157
RYR2	Cardiac disorders	Clinvar(4), DisGenet(8), Diseases(5), DrugBank(2), HPO(21), OpenTargets(18)	3.28	0.785946	0.945114	0.990596	0.86553	0.945114
WNT5A	Congenital, familial and genetic disorders	Clinvar(1), DisGenet(2), Diseases(1), HPO(50), OpenTargets(3)	3.09	0.693929	0.944967	0.988705	0.819448	0.944967
CRB1	Eye disorders	Clinvar(5), DisGenet(9), Diseases(3), HPO(38), OpenTargets(12), PheGenI(1)	3.6	0.944881	0.322831	0.99327	0.633856	0.944881
LRP6	Congenital, familial and genetic disorders	Clinvar(2), DisGenet(5), HPO(10), OpenTargets(6)	1.52	0.418384	0.967989	0.944449	0.693187	0.944449
LRP6	Gastrointestinal disorders	Clinvar(1), DisGenet(4), HPO(16), OpenTargets(2)	1.52	0.418384	0.967989	0.944449	0.693187	0.944449
PTH	Metabolism and nutrition disorders	Clinvar(1), DisGenet(2), Diseases(3), DrugBank(1), HPO(7), OpenTargets(5)	1.52	0.987199	0.212765	0.944449	0.599982	0.944449
TUBGCP4	Nervous system disorders	Clinvar(3), DisGenet(2), Diseases(1), GWAS(1), HPO(11), OpenTargets(1)	1.52	0.161207	0.969831	0.944449	0.565519	0.944449
KRT71	Skin and subcutaneous tissue disorders	Clinvar(1), DisGenet(1), Diseases(1), GWAS(1), HPO(12), OpenTargets(3)	1.52	0.96333	0.115647	0.944449	0.539488	0.944449
CCDC47	Congenital, familial and genetic disorders	Clinvar(1), DisGenet(1), HPO(20), OpenTargets(1)	1.52	0.0216473	0.959947	0.944449	0.490797	0.944449
VPS33A	Congenital, familial and genetic disorders	Clinvar(1), DisGenet(1), Diseases(1), HPO(19), OpenTargets(1)	1.66	0.445231	0.944433	0.951806	0.694832	0.944433
CSMD1	Psychiatric disorders	DisGenet(7), GWAS(6), OpenTargets(6), PheGenI(7)	1.68	0.944359	0.82005	0.953101	0.882205	0.944359
ARHGAP5	Neoplasms benign, malignant and unspecified (incl cysts and polyps)	DisGenet(1), OpenTargets(72)	2.66	0.165381	0.944144	0.982913	0.554763	0.944144
CAMK2B	Nervous system disorders	Clinvar(1), DisGenet(13), HPO(25), OpenTargets(8)	2.56	0.801552	0.94396	0.981081	0.872756	0.94396
SRY	Congenital, familial and genetic disorders	Clinvar(3), DisGenet(2), Diseases(4), HPO(43), OpenTargets(5)	3.09	0.943868	0.00849071	0.988705	0.476179	0.943868
LMX1A	Ear and labyrinth disorders	Clinvar(4), DisGenet(1), Diseases(1), GWAS(5), HPO(2), OpenTargets(6)	1.52	0.942775	0.943831	0.944449	0.943303	0.943831
LOXHD1	Ear and labyrinth disorders	Clinvar(4), DisGenet(2), Diseases(1), GWAS(2), HPO(3), OpenTargets(8)	1.58	0.943727	0.408438	0.948245	0.676082	0.943727
HERC1	Musculoskeletal and connective tissue disorders	Clinvar(1), DisGenet(3), HPO(24), OpenTargets(1)	1.82	0.107236	0.943659	0.959125	0.525448	0.943659
HCN4	Cardiac disorders	Clinvar(5), DisGenet(5), Diseases(3), GWAS(3), HPO(27), OpenTargets(9), PheGenI(1)	3.24	0.943555	0.76382	0.990115	0.853687	0.943555
SMARCB1	Neoplasms benign, malignant and unspecified (incl cysts and polyps)	Clinvar(5), DisGenet(11), Diseases(4), HPO(26), OpenTargets(160)	5.93	0.158426	0.943451	0.999439	0.550938	0.943451
TNR	Nervous system disorders	Clinvar(1), HPO(24), OpenTargets(1)	1.49	0.944003	0.802209	0.943427	0.873106	0.943427
HTR2C	Psychiatric disorders	DrugBank(52)	1.49	0.97117	0.137853	0.943427	0.554511	0.943427
ALX4	Congenital, familial and genetic disorders	Clinvar(3), DisGenet(5), Diseases(3), HPO(41), OpenTargets(4)	3.06	0.943377	0.786394	0.98839	0.864885	0.943377
CAMK2A	Nervous system disorders	Clinvar(2), DisGenet(7), HPO(24), OpenTargets(4)	2.17	0.839217	0.943217	0.971542	0.891217	0.943217
ZNF804A	Psychiatric disorders	DisGenet(3), GWAS(17), OpenTargets(11), PheGenI(1)	1.96	0.943211	0.0610864	0.964822	0.502149	0.943211
SPTAN1	Nervous system disorders	Clinvar(3), DisGenet(6), Diseases(4), HPO(75), OpenTargets(11)	4.22	0.194672	0.943045	0.996723	0.568859	0.943045
CFC1	Congenital, familial and genetic disorders	Clinvar(2), DisGenet(1), Diseases(2), HPO(16), OpenTargets(1)	1.6	0.942837	0.0148879	0.949298	0.478862	0.942837
ERBB4	Neoplasms benign, malignant and unspecified (incl cysts and polyps)	DisGenet(9), DrugBank(3), GWAS(2), HPO(1), OpenTargets(195), PheGenI(1), TTD(1)	6.38	0.796113	0.942806	0.999685	0.869459	0.942806
TRPM8	Nervous system disorders	DisGenet(3), DrugBank(11), GWAS(4), OpenTargets(3), PheGenI(2)	1.66	0.942646	0.839334	0.951806	0.89099	0.942646
PLCB4	Congenital, familial and genetic disorders	Clinvar(3), DisGenet(4), HPO(24), OpenTargets(4)	2.09	0.526086	0.942603	0.969065	0.734345	0.942603
MYO3A	Ear and labyrinth disorders	Clinvar(5), DisGenet(2), Diseases(1), HPO(3), OpenTargets(9)	1.48	0.965736	0.469666	0.942575	0.717701	0.942575
IL17F	Skin and subcutaneous tissue disorders	DrugBank(1), GWAS(1), HPO(15), OpenTargets(2), TTD(1)	1.48	0.987199	0.0456705	0.942575	0.516435	0.942575
ABCC9	Cardiac disorders	Clinvar(6), DisGenet(5), Diseases(3), DrugBank(1), HPO(36), OpenTargets(9)	3.35	0.560301	0.942413	0.991181	0.751357	0.942413
SLC12A5	Nervous system disorders	Clinvar(2), DisGenet(2), Diseases(2), GWAS(1), HPO(32), OpenTargets(3), TTD(1)	2.85	0.942376	0.880921	0.985736	0.911649	0.942376
HUWE1	Congenital, familial and genetic disorders	Clinvar(1), DisGenet(28), HPO(28), OpenTargets(7)	3.11	0.0470151	0.941996	0.98885	0.494505	0.941996
UGT1A9	Hepatobiliary disorders	DisGenet(10), GWAS(12), OpenTargets(8), PheGenI(1)	1.91	0.941836	0.0777363	0.962709	0.509786	0.941836
CRYBB2	Eye disorders	Clinvar(1), DisGenet(2), Diseases(2), HPO(12), OpenTargets(12)	1.97	0.905147	0.94175	0.96537	0.923449	0.94175
CYP2A6	Respiratory, thoracic and mediastinal disorders	Clinvar(2), DisGenet(4), GWAS(7), HPO(4), OpenTargets(7), PheGenI(2)	1.93	0.941701	0.130142	0.964209	0.535921	0.941701
GRM8	Psychiatric disorders	DisGenet(1), GWAS(12), OpenTargets(8), PheGenI(1)	1.47	0.969316	0.937502	0.941501	0.953409	0.941501
CLDN19	Renal and urinary disorders	Clinvar(1), DisGenet(7), HPO(11), OpenTargets(3)	1.47	0.948681	0.869373	0.941501	0.909027	0.941501
EPHB2	Neoplasms benign, malignant and unspecified (incl cysts and polyps)	Clinvar(1), DisGenet(3), Diseases(2), DrugBank(1), HPO(3), OpenTargets(6), TTD(1)	1.47	0.746587	0.986094	0.941501	0.86634	0.941501
TLK2	Psychiatric disorders	Clinvar(1), DisGenet(1), HPO(16), OpenTargets(4)	1.47	0.447097	0.986242	0.941501	0.71667	0.941501
SLC30A8	Endocrine disorders	Clinvar(1), DisGenet(2), Diseases(1), GWAS(6), HPO(3), OpenTargets(3), PheGenI(1)	1.47	0.950799	0.417193	0.941501	0.683996	0.941501
SLC30A8	Metabolism and nutrition disorders	Clinvar(1), DisGenet(2), Diseases(2), GWAS(6), HPO(3), OpenTargets(2), PheGenI(1)	1.47	0.950799	0.417193	0.941501	0.683996	0.941501
ZNF148	Congenital, familial and genetic disorders	Clinvar(1), DisGenet(1), HPO(18), OpenTargets(2)	1.47	0.314555	0.947005	0.941501	0.63078	0.941501
CACNA1E	Nervous system disorders	Clinvar(1), DisGenet(1), Diseases(1), GWAS(1), HPO(17), OpenTargets(5)	1.93	0.941474	0.740165	0.964209	0.840819	0.941474
KRT9	Skin and subcutaneous tissue disorders	Clinvar(1), DisGenet(3), Diseases(2), DrugBank(3), HPO(8), OpenTargets(3)	1.58	0.941412	0.160832	0.948245	0.551122	0.941412
NALCN	Musculoskeletal and connective tissue disorders	Clinvar(2), DisGenet(8), HPO(53), OpenTargets(4)	3.2	0.827779	0.941222	0.989747	0.884501	0.941222
MYL10	Skin and subcutaneous tissue disorders	GWAS(5), PheGenI(1)	0.31	0.987199	0.941056	0.742873	0.964128	0.941056
HCN1	Nervous system disorders	Clinvar(2), DisGenet(4), Diseases(1), GWAS(2), HPO(54), OpenTargets(11)	3.77	0.941007	0.796696	0.994392	0.868851	0.941007
PLCB1	Nervous system disorders	Clinvar(1), DisGenet(3), Diseases(1), HPO(29), OpenTargets(7)	2.51	0.665781	0.94097	0.97982	0.803375	0.94097
CFHR1	Eye disorders	Clinvar(2), DisGenet(1), Diseases(1), GWAS(6), HPO(7), OpenTargets(3), PheGenI(2)	1.79	0.940866	0.0466835	0.958037	0.493775	0.940866
STUB1	Nervous system disorders	Clinvar(2), DisGenet(7), Diseases(2), HPO(48), OpenTargets(3)	3.25	0.0137951	0.940835	0.990277	0.477315	0.940835
SLC5A2	Renal and urinary disorders	Clinvar(2), DisGenet(2), Diseases(1), DrugBank(2), GWAS(3), HPO(8), OpenTargets(2)	1.67	0.940731	0.14991	0.952526	0.545321	0.940731
KRT25	Skin and subcutaneous tissue disorders	Clinvar(1), DisGenet(1), Diseases(1), GWAS(1), HPO(12), OpenTargets(2)	1.46	0.95487	0.691111	0.940697	0.822991	0.940697
RAX	Eye disorders	Clinvar(1), DisGenet(1), Diseases(2), GWAS(2), HPO(9), OpenTargets(3)	1.46	0.987199	0.64902	0.940697	0.81811	0.940697
ID3	Neoplasms benign, malignant and unspecified (incl cysts and polyps)	OpenTargets(31), PheGenI(1)	1.46	0.290403	0.946563	0.940697	0.618483	0.940697
CASR	Metabolism and nutrition disorders	Clinvar(2), DisGenet(9), Diseases(2), DrugBank(10), GWAS(2), HPO(22), OpenTargets(12)	3.45	0.940246	0.813309	0.99195	0.876777	0.940246
PRMT8	Gastrointestinal disorders	GWAS(2), OpenTargets(1)	0.14	0.940105	0.965079	0.600826	0.952592	0.940105
ERC1	Neoplasms benign, malignant and unspecified (incl cysts and polyps)	DisGenet(1), OpenTargets(74)	2.7	0.30782	0.940025	0.983613	0.623923	0.940025
KNG1	Metabolism and nutrition disorders	Clinvar(1), DisGenet(2), DrugBank(4), GWAS(13), HPO(2), OpenTargets(1), PheGenI(1)	1.91	0.939749	0.0618231	0.962709	0.500786	0.939749
PTPN11	Neoplasms benign, malignant and unspecified (incl cysts and polyps)	Clinvar(1), DisGenet(19), Diseases(1), HPO(11), OpenTargets(150), TTD(1)	5.84	0.153956	0.939607	0.999397	0.546782	0.939607
FGF5	Vascular disorders	DisGenet(1), GWAS(19), OpenTargets(12), PheGenI(1)	2	0.939417	0.516331	0.966378	0.727874	0.939417
ATL1	Nervous system disorders	Clinvar(2), DisGenet(6), Diseases(4), HPO(41), OpenTargets(10)	3.28	0.617182	0.939386	0.990596	0.778284	0.939386
DNAJC5	Nervous system disorders	Clinvar(3), DisGenet(2), Diseases(3), HPO(75), OpenTargets(3)	3.92	0.157437	0.939245	0.995286	0.548341	0.939245
PDYN	Nervous system disorders	Clinvar(1), DisGenet(1), Diseases(2), GWAS(1), HPO(20), OpenTargets(1)	1.93	0.939214	0.221919	0.964209	0.580567	0.939214
FBXL3	Nervous system disorders	Clinvar(1), DisGenet(5), GWAS(2), HPO(10), OpenTargets(1)	1.43	0.251848	0.954127	0.939173	0.602987	0.939173
APPL1	Metabolism and nutrition disorders	Clinvar(1), DisGenet(1), Diseases(2), HPO(14), OpenTargets(1)	1.43	0.0966946	0.959566	0.939173	0.52813	0.939173
CLVS1	Nervous system disorders	DisGenet(5), GWAS(1)	0.31	0.939104	0.946889	0.742873	0.942996	0.939104
FAM135B	Neoplasms benign, malignant and unspecified (incl cysts and polyps)	OpenTargets(86)	2.17	0.939006	0.435654	0.971542	0.68733	0.939006
GABRA5	Nervous system disorders	Clinvar(1), Diseases(1), DrugBank(9), HPO(42), OpenTargets(5)	3.13	0.938852	0.882923	0.98902	0.910888	0.938852
RUNX1T1	Neoplasms benign, malignant and unspecified (incl cysts and polyps)	DisGenet(1), Diseases(2), OpenTargets(117)	4.08	0.61572	0.938625	0.996076	0.777173	0.938625
ABCA12	Skin and subcutaneous tissue disorders	Clinvar(3), DisGenet(5), Diseases(3), HPO(20), OpenTargets(8)	2.42	0.938607	0.674799	0.977981	0.806703	0.938607
KIF1A	Nervous system disorders	Clinvar(5), DisGenet(33), Diseases(5), GWAS(1), HPO(66), OpenTargets(17)	4.97	0.795321	0.938392	0.998469	0.866856	0.938392
DSCAM	Congenital, familial and genetic disorders	DisGenet(3), Diseases(1), GWAS(1), OpenTargets(3)	0.61	0.938355	0.951014	0.843938	0.944685	0.938355
BRIP1	Neoplasms benign, malignant and unspecified (incl cysts and polyps)	Clinvar(2), DisGenet(14), Diseases(2), GWAS(1), HPO(11), OpenTargets(128), PheGenI(1)	5.66	0.938183	0.32377	0.99921	0.630977	0.938183
ASS1	Metabolism and nutrition disorders	Clinvar(4), DisGenet(2), Diseases(1), DrugBank(2), GWAS(1), HPO(7), OpenTargets(4)	1.73	0.459499	0.938171	0.955716	0.698835	0.938171
HORMAD2	Immune system disorders	DisGenet(5), GWAS(7), OpenTargets(7), PheGenI(2)	1.42	0.987199	0.35187	0.937996	0.669535	0.937996
KCNJ8	Congenital, familial and genetic disorders	DisGenet(1), Diseases(1), HPO(17), OpenTargets(2)	1.42	0.306034	0.971599	0.937996	0.638817	0.937996
KCNJ18	Nervous system disorders	Clinvar(1), DisGenet(2), HPO(17), OpenTargets(1)	1.42	0.969199	0.17828	0.937996	0.57374	0.937996
BMP4	Congenital, familial and genetic disorders	Clinvar(3), DisGenet(2), Diseases(2), GWAS(1), HPO(46), OpenTargets(8)	3.41	0.496427	0.93798	0.991704	0.717204	0.93798
FGF23	Metabolism and nutrition disorders	Clinvar(4), DisGenet(1), Diseases(6), DrugBank(4), GWAS(2), HPO(13), OpenTargets(2)	2.34	0.937968	0.208295	0.975958	0.573132	0.937968
GRM6	Eye disorders	Clinvar(2), DisGenet(3), Diseases(3), HPO(17), OpenTargets(3)	1.92	0.937815	0.837486	0.963568	0.88765	0.937815
TUBB6	Nervous system disorders	Clinvar(1), DisGenet(12), HPO(5), OpenTargets(6)	1.57	0.320166	0.937796	0.947344	0.628981	0.937796
TBX22	Congenital, familial and genetic disorders	Clinvar(2), DisGenet(3), Diseases(1), HPO(20), OpenTargets(5)	2.07	0.937637	0.0654453	0.968359	0.501541	0.937637
GUCY2C	Gastrointestinal disorders	Clinvar(3), DisGenet(3), DrugBank(1), HPO(8), OpenTargets(7), TTD(1)	1.76	0.937471	0.486757	0.956707	0.712114	0.937471
GRM7	Nervous system disorders	Clinvar(1), DisGenet(5), Diseases(1), GWAS(1), HPO(43), OpenTargets(12)	3.45	0.93733	0.929226	0.99195	0.933278	0.93733
RAD21	Neoplasms benign, malignant and unspecified (incl cysts and polyps)	DisGenet(8), HPO(2), OpenTargets(100)	3.89	0.0370877	0.937139	0.995168	0.487114	0.937139
HS2ST1	Congenital, familial and genetic disorders	Clinvar(1), HPO(21), OpenTargets(2)	1.4	0.464822	0.955035	0.937123	0.709929	0.937123
IMPDH2	Nervous system disorders	DrugBank(1), HPO(20), OpenTargets(3)	1.4	0.246986	0.979752	0.937123	0.613369	0.937123
GTF2I	Musculoskeletal and connective tissue disorders	DisGenet(1), GWAS(3), HPO(33), OpenTargets(2), PheGenI(1)	2.47	0.306328	0.936753	0.979044	0.62154	0.936753
FZD4	Eye disorders	Clinvar(1), DisGenet(9), Diseases(1), GWAS(1), HPO(51), OpenTargets(6)	3.63	0.503493	0.936538	0.993533	0.720015	0.936538
TEX11	Reproductive system and breast disorders	DisGenet(1), GWAS(4), HPO(9), OpenTargets(4), PheGenI(1)	1.43	0.936532	0.167051	0.939173	0.551791	0.936532
FGF3	Ear and labyrinth disorders	Clinvar(1), DisGenet(2), GWAS(1), HPO(10), OpenTargets(2), PheGenI(1)	1.39	0.987199	0.430251	0.936382	0.708725	0.936382
TCHH	Skin and subcutaneous tissue disorders	Clinvar(2), DisGenet(2), GWAS(3), HPO(5), OpenTargets(4), PheGenI(1)	1.39	0.941247	0.00256624	0.936382	0.471906	0.936382
GAS2L2	Respiratory, thoracic and mediastinal disorders	Clinvar(1), Diseases(1), GWAS(1), HPO(16), OpenTargets(1)	1.48	0.936102	0.235002	0.942575	0.585552	0.936102
IQSEC2	Nervous system disorders	Clinvar(1), DisGenet(8), HPO(31), OpenTargets(13)	2.76	0.590874	0.936053	0.984514	0.763464	0.936053
CNBP	Neoplasms benign, malignant and unspecified (incl cysts and polyps)	OpenTargets(47)	1.38	0.0376894	0.993216	0.936035	0.515453	0.936035
TAB2	Cardiac disorders	Clinvar(1), DisGenet(3), GWAS(4), HPO(16), OpenTargets(6)	2.02	0.127416	0.860901	0.966845	0.494158	0.860901
