# Supplementary material for: Safetyome and specialized panels for over 3,000 phenotypes: a systematic and translational approach using human genetics and pharmacology
Source: Toxicol Sci. 2026 Feb 19;209(3):kfag021. doi: 10.1093/toxsci/kfag021 (PMC13016935; doi:10.1093/toxsci/kfag021)
Supplement: kfag021_Supplementary_Data [file kfag021_supplementary_data.zip › 26-Feb-2026_045852_SupTable2_prioritized_result.xlsx]

## Sheet: Sheet1
Gene	SOC_terms	Source	Scaled_Log_Z_score	Tau score percentile	Conservation score percentile	z-score percentile	median of tau and conservation score	median of all scores
SF3B1	Neoplasms benign, malignant and unspecified (incl cysts and polyps)	Clinvar(1), DisGenet(10), DrugBank(3), HPO(10), OpenTargets(172)	5.81	0.0433806	0.998668	0.99938	0.521024	0.998668
SMAD3	Neoplasms benign, malignant and unspecified (incl cysts and polyps)	DisGenet(10), GWAS(6), HPO(1), OpenTargets(117), PheGenI(1)	4.92	0.213809	0.998668	0.998358	0.606238	0.998358
SRSF2	Neoplasms benign, malignant and unspecified (incl cysts and polyps)	DisGenet(2), Diseases(2), HPO(15), OpenTargets(104)	4.46	0.0173498	0.998668	0.99742	0.508009	0.99742
VCP	Nervous system disorders	Clinvar(5), DisGenet(5), Diseases(5), HPO(135), OpenTargets(10)	5.32	0.0163184	0.996771	0.998919	0.506545	0.996771
PLP1	Nervous system disorders	Clinvar(2), DisGenet(8), Diseases(6), HPO(84), OpenTargets(12)	4.49	0.73669	0.996151	0.997503	0.86642	0.996151
PBX1	Neoplasms benign, malignant and unspecified (incl cysts and polyps)	DisGenet(1), Diseases(1), HPO(1), OpenTargets(95)	3.97	0.553062	0.997194	0.995605	0.775128	0.995605
CTNNB1	Gastrointestinal disorders	Clinvar(2), DisGenet(12), Diseases(2), GWAS(2), HPO(14), OpenTargets(59)	4.22	0.125273	0.994947	0.996723	0.56011	0.994947
CTNNB1	Neoplasms benign, malignant and unspecified (incl cysts and polyps)	Clinvar(8), DisGenet(39), Diseases(9), DrugBank(1), GWAS(2), HPO(20), OpenTargets(269)	7.65	0.125273	0.994947	0.999931	0.56011	0.994947
CTNNB1	Nervous system disorders	Clinvar(3), DisGenet(15), Diseases(1), HPO(47), OpenTargets(36)	4.29	0.125273	0.994947	0.99698	0.56011	0.994947
CTNNB1	Reproductive system and breast disorders	Clinvar(2), DisGenet(12), Diseases(3), HPO(5), OpenTargets(63)	3.89	0.125273	0.994947	0.995168	0.56011	0.994947
TUBB3	Nervous system disorders	Clinvar(2), DisGenet(3), HPO(83), OpenTargets(5)	3.86	0.723171	0.996433	0.994939	0.859802	0.994939
SMAD3	Immune system disorders	DisGenet(21), GWAS(21), HPO(3), OpenTargets(25), PheGenI(13)	3.84	0.213809	0.998668	0.994804	0.606238	0.994804
SMC1A	Nervous system disorders	Clinvar(2), DisGenet(6), Diseases(2), HPO(87), OpenTargets(16)	4.51	0.203832	0.99464	0.997555	0.599236	0.99464
SMAD3	Musculoskeletal and connective tissue disorders	Clinvar(2), DisGenet(9), Diseases(1), GWAS(6), HPO(33), OpenTargets(16), PheGenI(3)	3.8	0.213809	0.998668	0.994555	0.606238	0.994555
TUBB4A	Nervous system disorders	Clinvar(1), DisGenet(16), Diseases(2), GWAS(1), HPO(42), OpenTargets(10)	3.72	0.824746	0.998668	0.994091	0.911707	0.994091
CTNNB1	Musculoskeletal and connective tissue disorders	DisGenet(8), Diseases(4), DrugBank(1), GWAS(2), HPO(23), OpenTargets(28), TTD(1)	3.71	0.125273	0.994947	0.99399	0.56011	0.99399
SMAD2	Neoplasms benign, malignant and unspecified (incl cysts and polyps)	DisGenet(1), GWAS(1), HPO(1), OpenTargets(104)	4.16	0.446238	0.993916	0.996505	0.720077	0.993916
SMC1A	Congenital, familial and genetic disorders	Clinvar(1), DisGenet(7), Diseases(1), HPO(61), OpenTargets(7)	3.69	0.203832	0.99464	0.993855	0.599236	0.993855
JAZF1	Neoplasms benign, malignant and unspecified (incl cysts and polyps)	DisGenet(3), Diseases(2), GWAS(4), OpenTargets(64), PheGenI(1)	3.6	0.46748	0.995438	0.99327	0.731459	0.99327
SMAD3	Vascular disorders	Clinvar(2), DisGenet(8), Diseases(3), GWAS(5), HPO(31), OpenTargets(13), PheGenI(1)	3.58	0.213809	0.998668	0.993069	0.606238	0.993069
SRSF2	Blood and lymphatic system disorders	DisGenet(2), Diseases(2), HPO(26), OpenTargets(51)	3.57	0.0173498	0.998668	0.992944	0.508009	0.992944
SMAD3	Gastrointestinal disorders	DisGenet(14), GWAS(9), HPO(9), OpenTargets(36), PheGenI(4)	3.55	0.213809	0.998668	0.992782	0.606238	0.992782
SMC1A	Musculoskeletal and connective tissue disorders	Clinvar(1), DisGenet(8), Diseases(1), HPO(58), OpenTargets(4)	3.55	0.203832	0.99464	0.992782	0.599236	0.992782
PHOX2B	Neoplasms benign, malignant and unspecified (incl cysts and polyps)	Clinvar(2), DisGenet(2), Diseases(2), HPO(8), OpenTargets(73)	3.94	0.917972	0.992688	0.995411	0.95533	0.992688
NR4A2	Nervous system disorders	Clinvar(3), Diseases(3), GWAS(1), HPO(47), OpenTargets(10), PheGenI(1)	3.51	0.562001	0.992504	0.992425	0.777253	0.992425
AKT3	Neoplasms benign, malignant and unspecified (incl cysts and polyps)	DisGenet(5), DrugBank(1), GWAS(1), OpenTargets(74), TTD(1)	3.82	0.394004	0.992	0.994655	0.693002	0.992
CTNNB1	Endocrine disorders	Clinvar(1), DisGenet(7), Diseases(3), GWAS(1), HPO(25), OpenTargets(24)	3.38	0.125273	0.994947	0.991455	0.56011	0.991455
SMAD3	Respiratory, thoracic and mediastinal disorders	DisGenet(6), GWAS(21), HPO(9), OpenTargets(27), PheGenI(2)	3.35	0.213809	0.998668	0.991181	0.606238	0.991181
CTNNB1	Skin and subcutaneous tissue disorders	Clinvar(1), DisGenet(4), Diseases(3), DrugBank(13), GWAS(1), HPO(10), OpenTargets(23)	3.31	0.125273	0.994947	0.990818	0.56011	0.990818
SMC3	Congenital, familial and genetic disorders	Clinvar(2), DisGenet(3), Diseases(1), HPO(53), OpenTargets(4)	3.28	0.318214	0.991577	0.990596	0.654896	0.990596
EBF1	Neoplasms benign, malignant and unspecified (incl cysts and polyps)	DisGenet(3), GWAS(4), OpenTargets(111), PheGenI(1)	4.39	0.554959	0.990459	0.997243	0.772709	0.990459
CTNNB1	Eye disorders	Clinvar(1), DisGenet(7), Diseases(2), GWAS(4), HPO(37), OpenTargets(6)	3.25	0.125273	0.994947	0.990277	0.56011	0.990277
SF3B1	Blood and lymphatic system disorders	Clinvar(1), DisGenet(3), DrugBank(2), HPO(18), OpenTargets(38)	3.25	0.0433806	0.998668	0.990277	0.521024	0.990277
CLTC	Nervous system disorders	Clinvar(1), DisGenet(3), HPO(51), OpenTargets(13)	3.22	0.032649	0.991086	0.989934	0.511867	0.989934
GRIA3	Nervous system disorders	Clinvar(1), DisGenet(4), DrugBank(5), HPO(33), OpenTargets(12), TTD(1)	3.22	0.821265	0.991792	0.989934	0.906529	0.989934
MAP3K7	Congenital, familial and genetic disorders	Clinvar(2), DisGenet(1), HPO(62), OpenTargets(2)	3.2	0.116555	0.99022	0.989747	0.553388	0.989747
POLR3B	Nervous system disorders	Clinvar(2), DisGenet(9), Diseases(4), GWAS(1), HPO(46), OpenTargets(4), PheGenI(1)	3.71	0.413417	0.989459	0.99399	0.701438	0.989459
SMC1A	Psychiatric disorders	Clinvar(2), DisGenet(3), Diseases(1), HPO(46), OpenTargets(7)	3.16	0.203832	0.99464	0.989352	0.599236	0.989352
VCP	Psychiatric disorders	Clinvar(3), DisGenet(3), Diseases(1), HPO(46), OpenTargets(6)	3.16	0.0163184	0.996771	0.989352	0.506545	0.989352
MAX	Neoplasms benign, malignant and unspecified (incl cysts and polyps)	Clinvar(2), DisGenet(8), GWAS(1), HPO(8), OpenTargets(110)	4.81	0.138675	0.989158	0.998216	0.563917	0.989158
MAP3K7	Musculoskeletal and connective tissue disorders	GWAS(2), HPO(61), OpenTargets(1), PheGenI(1)	3.14	0.116555	0.99022	0.989138	0.553388	0.989138
TWIST2	Congenital, familial and genetic disorders	Clinvar(1), DisGenet(3), GWAS(1), HPO(49), OpenTargets(4)	3.13	0.62275	0.998668	0.98902	0.810709	0.98902
HNRNPA1	Nervous system disorders	Clinvar(4), DisGenet(2), Diseases(3), GWAS(1), HPO(52), OpenTargets(6)	3.6	0.178876	0.988949	0.99327	0.583912	0.988949
ACTG1	Congenital, familial and genetic disorders	Clinvar(4), DisGenet(3), Diseases(3), HPO(31), OpenTargets(15)	3.06	0.0243241	0.994119	0.98839	0.509221	0.98839
AKT3	Nervous system disorders	Clinvar(1), DisGenet(7), GWAS(4), HPO(33), OpenTargets(11)	3.06	0.394004	0.992	0.98839	0.693002	0.98839
KCNA2	Nervous system disorders	Clinvar(1), DisGenet(3), Diseases(1), DrugBank(1), HPO(37), OpenTargets(12)	3.18	0.893998	0.988335	0.989508	0.941167	0.988335
PURA	Nervous system disorders	Clinvar(1), DisGenet(18), HPO(33), OpenTargets(10)	3.05	0.359569	0.992989	0.988237	0.676279	0.988237
LMO1	Neoplasms benign, malignant and unspecified (incl cysts and polyps)	DisGenet(2), Diseases(2), GWAS(2), HPO(4), OpenTargets(63), PheGenI(1)	3.77	0.853006	0.988022	0.994392	0.920514	0.988022
JAZF1	Immune system disorders	DisGenet(19), GWAS(13), HPO(3), OpenTargets(17), PheGenI(3)	3.03	0.46748	0.995438	0.987967	0.731459	0.987967
SIX1	Congenital, familial and genetic disorders	Clinvar(6), DisGenet(5), Diseases(2), GWAS(1), HPO(30), OpenTargets(6)	3	0.782913	0.987648	0.987742	0.88528	0.987648
SIX1	Neoplasms benign, malignant and unspecified (incl cysts and polyps)	DisGenet(1), GWAS(1), HPO(4), OpenTargets(58), PheGenI(1)	3.35	0.782913	0.987648	0.991181	0.88528	0.987648
LMX1B	Congenital, familial and genetic disorders	Clinvar(3), DisGenet(1), Diseases(1), GWAS(3), HPO(40), OpenTargets(4)	3.08	0.880817	0.987396	0.988584	0.934106	0.987396
LMX1B	Musculoskeletal and connective tissue disorders	Clinvar(2), DisGenet(2), Diseases(1), GWAS(4), HPO(49), OpenTargets(6)	3.48	0.880817	0.987396	0.992162	0.934106	0.987396
YWHAG	Nervous system disorders	Clinvar(1), DisGenet(1), Diseases(2), HPO(39), OpenTargets(10)	2.96	0.176727	0.998668	0.987219	0.587697	0.987219
CHRNG	Congenital, familial and genetic disorders	Clinvar(2), DisGenet(4), Diseases(1), HPO(43), OpenTargets(5)	3.03	0.987199	0.6758	0.987967	0.8315	0.987199
CHRNG	Musculoskeletal and connective tissue disorders	Clinvar(2), DisGenet(3), Diseases(1), HPO(50), OpenTargets(5)	3.22	0.987199	0.6758	0.989934	0.8315	0.987199
FGF8	Congenital, familial and genetic disorders	Clinvar(2), DisGenet(4), Diseases(3), HPO(52), OpenTargets(9)	3.49	0.987199	0.572008	0.992297	0.779604	0.987199
FGF8	Nervous system disorders	Clinvar(1), DisGenet(4), Diseases(2), HPO(48), OpenTargets(8)	3.28	0.987199	0.572008	0.990596	0.779604	0.987199
GABRA1	Nervous system disorders	Clinvar(4), DisGenet(8), Diseases(3), DrugBank(23), HPO(58), OpenTargets(7), TTD(1)	4.66	0.987199	0.933063	0.997873	0.960131	0.987199
GJA8	Congenital, familial and genetic disorders	Clinvar(1), DisGenet(4), Diseases(1), HPO(43), OpenTargets(11)	3.19	0.987199	0.580665	0.989633	0.783932	0.987199
GNAT1	Congenital, familial and genetic disorders	Clinvar(2), DisGenet(2), Diseases(1), HPO(6), OpenTargets(4)	1.17	0.987199	0.988249	0.919562	0.987724	0.987199
GNAT1	Eye disorders	Clinvar(2), DisGenet(2), Diseases(1), HPO(18), OpenTargets(4)	1.87	0.987199	0.988249	0.961088	0.987724	0.987199
GNAT1	Musculoskeletal and connective tissue disorders	HPO(3)	0.08	0.987199	0.988249	0.496304	0.987724	0.987199
GNAT1	Nervous system disorders	GWAS(2), HPO(6)	0.42	0.987199	0.988249	0.79228	0.987724	0.987199
GNAT1	Psychiatric disorders	GWAS(3), HPO(1)	0.2	0.987199	0.988249	0.675466	0.987724	0.987199
GUCY2D	Eye disorders	Clinvar(5), DisGenet(8), Diseases(4), GWAS(1), HPO(34), OpenTargets(12)	3.48	0.987199	0.521549	0.992162	0.754374	0.987199
IL12B	Immune system disorders	DisGenet(2), Diseases(3), DrugBank(8), GWAS(15), HPO(4), OpenTargets(21), PheGenI(1)	3.27	0.987199	0.275147	0.990444	0.631173	0.987199
IL13	Immune system disorders	Clinvar(2), DisGenet(9), Diseases(4), DrugBank(2), GWAS(13), HPO(4), OpenTargets(11), PheGenI(3)	3.15	0.987199	0.176248	0.989214	0.581724	0.987199
IL23R	Immune system disorders	DisGenet(18), Diseases(4), GWAS(13), HPO(5), OpenTargets(14), PheGenI(12)	3.54	0.987199	0.282201	0.99264	0.6347	0.987199
IMPG2	Eye disorders	Clinvar(5), DisGenet(6), Diseases(1), DrugBank(1), GWAS(1), HPO(36), OpenTargets(10)	3.48	0.987199	0.273133	0.992162	0.630166	0.987199
MPL	Blood and lymphatic system disorders	Clinvar(5), DisGenet(11), Diseases(2), DrugBank(3), HPO(31), OpenTargets(31)	4.02	0.987199	0.413435	0.99585	0.700317	0.987199
MPL	Neoplasms benign, malignant and unspecified (incl cysts and polyps)	Clinvar(3), DisGenet(9), Diseases(4), DrugBank(1), HPO(14), OpenTargets(116)	5.31	0.987199	0.413435	0.998895	0.700317	0.987199
NUTM1	Neoplasms benign, malignant and unspecified (incl cysts and polyps)	HPO(8), OpenTargets(84)	3.07	0.987199	0.17957	0.988504	0.583384	0.987199
PAX7	Neoplasms benign, malignant and unspecified (incl cysts and polyps)	Clinvar(1), Diseases(4), HPO(2), OpenTargets(77)	3.64	0.987199	0.95363	0.99363	0.970415	0.987199
RPE65	Eye disorders	Clinvar(5), DisGenet(8), Diseases(6), HPO(41), OpenTargets(12), PheGenI(1), TTD(1)	3.91	0.987199	0.879921	0.995237	0.93356	0.987199
SAG	Eye disorders	Clinvar(5), DisGenet(2), Diseases(2), GWAS(1), HPO(37), OpenTargets(6)	3.11	0.987199	0.618587	0.98885	0.802893	0.987199
SHOX	Musculoskeletal and connective tissue disorders	Clinvar(2), DisGenet(3), Diseases(2), HPO(43), OpenTargets(3)	2.96	0.987199	0.065605	0.987219	0.526402	0.987199
SIX6	Eye disorders	Clinvar(1), DisGenet(2), Diseases(3), GWAS(6), HPO(22), OpenTargets(20), PheGenI(1)	3.31	0.987199	0.955803	0.990818	0.971501	0.987199
SLC12A1	Metabolism and nutrition disorders	Clinvar(3), DisGenet(1), Diseases(2), DrugBank(28), HPO(18), OpenTargets(2), TTD(1)	3.31	0.987199	0.77872	0.990818	0.88296	0.987199
SLC45A2	Skin and subcutaneous tissue disorders	Clinvar(1), DisGenet(8), Diseases(1), GWAS(27), HPO(9), OpenTargets(24), PheGenI(5)	3.94	0.987199	0.32552	0.995411	0.65636	0.987199
SOX14	Immune system disorders	OpenTargets(5)	0.15	0.987199	0.995089	0.62812	0.991144	0.987199
SSX1	Neoplasms benign, malignant and unspecified (incl cysts and polyps)	Diseases(1), OpenTargets(89)	3.03	0.987199	0.00740404	0.987967	0.497302	0.987199
TERT	Blood and lymphatic system disorders	Clinvar(6), DisGenet(3), Diseases(1), GWAS(4), HPO(23), OpenTargets(30), PheGenI(2), TTD(1)	3.91	0.987199	0.182688	0.995237	0.584944	0.987199
TERT	Gastrointestinal disorders	Clinvar(3), DisGenet(1), Diseases(3), GWAS(3), HPO(21), OpenTargets(29), PheGenI(2)	3.55	0.987199	0.182688	0.992782	0.584944	0.987199
TERT	Neoplasms benign, malignant and unspecified (incl cysts and polyps)	Clinvar(6), DisGenet(1), Diseases(5), DrugBank(6), GWAS(40), HPO(24), OpenTargets(166), PheGenI(13), TTD(1)	7.18	0.987199	0.182688	0.999865	0.584944	0.987199
TERT	Nervous system disorders	GWAS(8), HPO(50), OpenTargets(23), PheGenI(2)	3.62	0.987199	0.182688	0.99344	0.584944	0.987199
TERT	Reproductive system and breast disorders	Diseases(2), DrugBank(2), GWAS(17), HPO(6), OpenTargets(34), PheGenI(5)	3.54	0.987199	0.182688	0.99264	0.584944	0.987199
TERT	Respiratory, thoracic and mediastinal disorders	Clinvar(2), Diseases(1), GWAS(9), HPO(28), OpenTargets(16), PheGenI(5)	3.38	0.987199	0.182688	0.991455	0.584944	0.987199
TERT	Skin and subcutaneous tissue disorders	Clinvar(7), DisGenet(1), Diseases(2), GWAS(8), HPO(47), OpenTargets(20), PheGenI(1)	4.24	0.987199	0.182688	0.996813	0.584944	0.987199
TLX3	Blood and lymphatic system disorders	OpenTargets(7)	0.22	0.987199	0.992387	0.690294	0.989793	0.987199
TLX3	Gastrointestinal disorders	OpenTargets(18)	0.59	0.987199	0.992387	0.838801	0.989793	0.987199
TLX3	Hepatobiliary disorders	OpenTargets(6)	0.19	0.987199	0.992387	0.649952	0.989793	0.987199
TLX3	Neoplasms benign, malignant and unspecified (incl cysts and polyps)	Diseases(1), OpenTargets(59)	2.33	0.987199	0.992387	0.975411	0.989793	0.987199
TLX3	Nervous system disorders	GWAS(1), OpenTargets(5)	0.31	0.987199	0.992387	0.742873	0.989793	0.987199
TLX3	Renal and urinary disorders	OpenTargets(3)	0.08	0.987199	0.992387	0.496304	0.989793	0.987199
TLX3	Reproductive system and breast disorders	OpenTargets(6)	0.19	0.987199	0.992387	0.649952	0.989793	0.987199
TLX3	Respiratory, thoracic and mediastinal disorders	OpenTargets(6)	0.19	0.987199	0.992387	0.649952	0.989793	0.987199
TLX3	Skin and subcutaneous tissue disorders	Diseases(1), OpenTargets(6)	0.37	0.987199	0.992387	0.769572	0.989793	0.987199
TSBP1	Infections and infestations	DisGenet(4), GWAS(99), OpenTargets(1)	3.78	0.987199	0.00160851	0.994461	0.494404	0.987199
TYR	Eye disorders	Clinvar(4), DisGenet(15), Diseases(2), GWAS(9), HPO(18), OpenTargets(23), PheGenI(1)	3.86	0.987199	0.572229	0.994939	0.779714	0.987199
TYR	Skin and subcutaneous tissue disorders	Clinvar(1), DisGenet(25), Diseases(1), DrugBank(7), GWAS(19), HPO(17), OpenTargets(27), PheGenI(7), TTD(1)	4.92	0.987199	0.572229	0.998358	0.779714	0.987199
SMARCA4	Congenital, familial and genetic disorders	DisGenet(4), Diseases(1), GWAS(30), HPO(28), OpenTargets(9)	3.55	0.237948	0.987021	0.992782	0.612485	0.987021
SMARCA4	Neoplasms benign, malignant and unspecified (incl cysts and polyps)	Clinvar(3), DisGenet(9), Diseases(2), GWAS(1), HPO(6), OpenTargets(202)	6.34	0.237948	0.987021	0.99965	0.612485	0.987021
SMARCA4	Nervous system disorders	Clinvar(1), DisGenet(5), Diseases(2), GWAS(4), HPO(17), OpenTargets(41), PheGenI(1)	3.83	0.237948	0.987021	0.994735	0.612485	0.987021
GABRA1	Psychiatric disorders	Clinvar(1), DisGenet(4), DrugBank(14), GWAS(1), HPO(25), OpenTargets(3)	2.93	0.987199	0.933063	0.986886	0.960131	0.986886
OTX2	Congenital, familial and genetic disorders	Clinvar(1), DisGenet(6), Diseases(3), HPO(32), OpenTargets(10)	2.92	0.931031	0.988495	0.986658	0.959763	0.986658
TUBB3	Congenital, familial and genetic disorders	Clinvar(1), DisGenet(4), Diseases(2), HPO(41), OpenTargets(4)	2.92	0.723171	0.996433	0.986658	0.859802	0.986658
PPP3CA	Nervous system disorders	Clinvar(1), DisGenet(18), Diseases(1), GWAS(2), HPO(47), OpenTargets(8)	3.86	0.494984	0.986647	0.994939	0.740816	0.986647
ACTA2	Vascular disorders	Clinvar(4), DisGenet(5), Diseases(2), HPO(35), OpenTargets(5)	2.89	0.451861	0.998668	0.98627	0.725265	0.98627
SMAD2	Congenital, familial and genetic disorders	Clinvar(2), DisGenet(1), Diseases(2), HPO(44), OpenTargets(2)	2.89	0.446238	0.993916	0.98627	0.720077	0.98627
DMP1	Musculoskeletal and connective tissue disorders	Clinvar(4), DisGenet(2), Diseases(3), GWAS(2), HPO(24), OpenTargets(11)	2.85	0.987199	0.190442	0.985736	0.588821	0.985736
IL21	Immune system disorders	Clinvar(1), DisGenet(1), Diseases(2), GWAS(18), HPO(3), OpenTargets(14), PheGenI(4)	2.85	0.987199	0.19517	0.985736	0.591185	0.985736
NEUROD2	Nervous system disorders	Clinvar(1), Diseases(1), GWAS(1), HPO(46), OpenTargets(1)	2.85	0.987199	0.947171	0.985736	0.967185	0.985736
STAG2	Congenital, familial and genetic disorders	Clinvar(1), DisGenet(2), Diseases(1), HPO(58), OpenTargets(6)	3.43	0.15236	0.985579	0.99185	0.568969	0.985579
STAG2	Neoplasms benign, malignant and unspecified (incl cysts and polyps)	DisGenet(13), Diseases(1), HPO(2), OpenTargets(163)	5.33	0.15236	0.985579	0.998937	0.568969	0.985579
STAG2	Nervous system disorders	Clinvar(1), DisGenet(6), Diseases(1), GWAS(1), HPO(45), OpenTargets(26)	3.94	0.15236	0.985579	0.995411	0.568969	0.985579
CTNNB1	Congenital, familial and genetic disorders	DisGenet(13), Diseases(7), DrugBank(2), HPO(18), OpenTargets(9)	2.81	0.125273	0.994947	0.98529	0.56011	0.98529
TYR	Neoplasms benign, malignant and unspecified (incl cysts and polyps)	DisGenet(11), Diseases(1), GWAS(12), HPO(4), OpenTargets(13), PheGenI(4)	2.81	0.987199	0.572229	0.98529	0.779714	0.98529
TSBP1	Immune system disorders	DisGenet(17), Diseases(1), GWAS(29), OpenTargets(7)	2.8	0.987199	0.00160851	0.985089	0.494404	0.985089
TAFA1	Musculoskeletal and connective tissue disorders	DisGenet(2), OpenTargets(1)	0.14	0.987199	0.984842	0.600826	0.986021	0.984842
TAFA1	Psychiatric disorders	DisGenet(1), OpenTargets(1)	0.08	0.987199	0.984842	0.496304	0.986021	0.984842
GABRG2	Nervous system disorders	Clinvar(2), DisGenet(2), Diseases(5), DrugBank(7), HPO(100), OpenTargets(13), TTD(1)	5.18	0.949737	0.984744	0.998767	0.96724	0.984744
GLRA2	Cardiac disorders	DrugBank(5)	0.15	0.987199	0.984369	0.62812	0.985784	0.984369
GLRA2	Congenital, familial and genetic disorders	DrugBank(1), HPO(1)	0.08	0.987199	0.984369	0.496304	0.985784	0.984369
GLRA2	Eye disorders	DrugBank(2), HPO(1)	0.14	0.987199	0.984369	0.600826	0.985784	0.984369
GLRA2	Infections and infestations	DrugBank(5), HPO(1)	0.31	0.987199	0.984369	0.742873	0.985784	0.984369
GLRA2	Nervous system disorders	Clinvar(1), DrugBank(2), HPO(8)	0.71	0.987199	0.984369	0.862552	0.985784	0.984369
GLRA2	Psychiatric disorders	Clinvar(1), HPO(7)	0.42	0.987199	0.984369	0.79228	0.985784	0.984369
GLRA2	Skin and subcutaneous tissue disorders	DrugBank(5), HPO(1)	0.31	0.987199	0.984369	0.742873	0.985784	0.984369
CFL2	Musculoskeletal and connective tissue disorders	Clinvar(2), DisGenet(2), Diseases(1), HPO(41), OpenTargets(1)	2.74	0.498932	0.986813	0.984264	0.742872	0.984264
EFTUD2	Congenital, familial and genetic disorders	Clinvar(1), DisGenet(14), Diseases(2), HPO(27), OpenTargets(3)	2.74	0.054106	0.989852	0.984264	0.521979	0.984264
NR4A2	Psychiatric disorders	Clinvar(1), GWAS(9), HPO(18), OpenTargets(18), PheGenI(1)	2.74	0.562001	0.992504	0.984264	0.777253	0.984264
SMC3	Musculoskeletal and connective tissue disorders	Clinvar(2), DisGenet(3), Diseases(1), HPO(39), OpenTargets(2)	2.74	0.318214	0.991577	0.984264	0.654896	0.984264
CRLF2	Neoplasms benign, malignant and unspecified (incl cysts and polyps)	DisGenet(3), OpenTargets(73)	2.73	0.987199	0.0229059	0.984001	0.505053	0.984001
GABRG2	Psychiatric disorders	Clinvar(1), DrugBank(5), HPO(39), OpenTargets(7)	2.73	0.949737	0.984744	0.984001	0.96724	0.984001
SYNGAP1	Nervous system disorders	Clinvar(1), DisGenet(21), Diseases(2), GWAS(2), HPO(63), OpenTargets(17)	4.56	0.512979	0.983645	0.997704	0.748312	0.983645
SYNGAP1	Psychiatric disorders	Clinvar(1), DisGenet(16), Diseases(2), GWAS(4), HPO(28), OpenTargets(12), PheGenI(1)	3.61	0.512979	0.983645	0.993402	0.748312	0.983645
CLRN1	Eye disorders	Clinvar(5), DisGenet(5), Diseases(2), HPO(30), OpenTargets(4)	2.7	0.987199	0.613615	0.983613	0.800407	0.983613
GRM1	Nervous system disorders	Clinvar(1), DisGenet(3), Diseases(2), HPO(35), OpenTargets(5)	2.7	0.987199	0.84772	0.983613	0.91746	0.983613
TBR1	Nervous system disorders	Clinvar(2), DisGenet(13), Diseases(1), HPO(16), OpenTargets(14)	2.7	0.973275	0.987224	0.983613	0.98025	0.983613
TERT	Congenital, familial and genetic disorders	Clinvar(4), DisGenet(1), Diseases(1), GWAS(6), HPO(22), OpenTargets(8)	2.69	0.987199	0.182688	0.983326	0.584944	0.983326
SATB2	Congenital, familial and genetic disorders	Clinvar(1), DisGenet(11), Diseases(2), GWAS(3), HPO(44), OpenTargets(13)	3.77	0.693223	0.983209	0.994392	0.838216	0.983209
SATB2	Musculoskeletal and connective tissue disorders	Clinvar(1), DisGenet(10), Diseases(2), GWAS(1), HPO(45), OpenTargets(9)	3.6	0.693223	0.983209	0.99327	0.838216	0.983209
SATB2	Nervous system disorders	Clinvar(1), DisGenet(9), Diseases(2), GWAS(3), HPO(36), OpenTargets(12)	3.45	0.693223	0.983209	0.99195	0.838216	0.983209
SATB2	Psychiatric disorders	Clinvar(1), DisGenet(7), Diseases(2), GWAS(5), HPO(27), OpenTargets(8), PheGenI(1)	3.16	0.693223	0.983209	0.989352	0.838216	0.983209
SLC12A3	Metabolism and nutrition disorders	Clinvar(1), DisGenet(1), Diseases(1), DrugBank(5), HPO(27), OpenTargets(3), TTD(1)	2.67	0.987199	0.740828	0.983177	0.864014	0.983177
PATZ1	Neoplasms benign, malignant and unspecified (incl cysts and polyps)	Diseases(1), OpenTargets(76)	2.75	0.315366	0.982859	0.984427	0.649112	0.982859
DYNC1H1	Congenital, familial and genetic disorders	Clinvar(4), DisGenet(16), Diseases(2), HPO(16), OpenTargets(19)	3.09	0.0842686	0.982736	0.988705	0.533502	0.982736
DYNC1H1	Musculoskeletal and connective tissue disorders	Clinvar(1), DisGenet(23), Diseases(1), HPO(17), OpenTargets(13)	3.03	0.0842686	0.982736	0.987967	0.533502	0.982736
DYNC1H1	Nervous system disorders	Clinvar(5), DisGenet(35), Diseases(4), HPO(34), OpenTargets(30)	4.41	0.0842686	0.982736	0.997291	0.533502	0.982736
SLC34A1	Renal and urinary disorders	Clinvar(3), DisGenet(5), GWAS(4), HPO(22), OpenTargets(6), PheGenI(1)	2.65	0.987199	0.723576	0.982581	0.855388	0.982581
TWIST2	Skin and subcutaneous tissue disorders	Clinvar(1), DisGenet(3), GWAS(1), HPO(28), OpenTargets(7), PheGenI(1)	2.65	0.62275	0.998668	0.982581	0.810709	0.982581
PAX5	Neoplasms benign, malignant and unspecified (incl cysts and polyps)	Clinvar(1), DisGenet(3), Diseases(4), HPO(1), OpenTargets(119)	4.8	0.885293	0.982306	0.998171	0.9338	0.982306
SMARCA4	Metabolism and nutrition disorders	GWAS(43), HPO(4), OpenTargets(1), PheGenI(1)	2.63	0.237948	0.987021	0.98229	0.612485	0.98229
FZD2	Congenital, familial and genetic disorders	Clinvar(1), DisGenet(2), Diseases(1), HPO(44), OpenTargets(4)	2.92	0.679815	0.982128	0.986658	0.830972	0.982128
FZD2	Musculoskeletal and connective tissue disorders	Clinvar(1), DisGenet(3), Diseases(1), HPO(38), OpenTargets(4)	2.74	0.679815	0.982128	0.984264	0.830972	0.982128
HSP90AB1	Neoplasms benign, malignant and unspecified (incl cysts and polyps)	DrugBank(4), OpenTargets(51), TTD(1)	2.6	0.0583974	0.99224	0.981989	0.525319	0.981989
RPE65	Congenital, familial and genetic disorders	Clinvar(5), DisGenet(5), Diseases(6), GWAS(1), HPO(15), OpenTargets(8)	2.6	0.987199	0.879921	0.981989	0.93356	0.981989
STAT3	Blood and lymphatic system disorders	Clinvar(1), DisGenet(1), Diseases(2), HPO(25), OpenTargets(26)	3.03	0.0592139	0.981846	0.987967	0.52053	0.981846
STAT3	Gastrointestinal disorders	DisGenet(3), Diseases(4), GWAS(3), HPO(35), OpenTargets(28), PheGenI(3), TTD(1)	4	0.0592139	0.981846	0.995764	0.52053	0.981846
STAT3	Immune system disorders	Clinvar(2), DisGenet(11), Diseases(8), GWAS(6), HPO(14), OpenTargets(11), PheGenI(3), TTD(1)	3.45	0.0592139	0.981846	0.99195	0.52053	0.981846
STAT3	Neoplasms benign, malignant and unspecified (incl cysts and polyps)	DisGenet(1), Diseases(8), HPO(6), OpenTargets(119), TTD(1)	4.92	0.0592139	0.981846	0.998358	0.52053	0.981846
FKBP6	Congenital, familial and genetic disorders	Diseases(1), GWAS(2), HPO(44), OpenTargets(1)	2.59	0.987199	0.53279	0.981656	0.759995	0.981656
HTR1A	Psychiatric disorders	DrugBank(44), GWAS(2), HPO(1), PheGenI(1)	2.59	0.987199	0.044148	0.981656	0.515674	0.981656
NOG	Congenital, familial and genetic disorders	Clinvar(5), DisGenet(4), Diseases(1), GWAS(4), HPO(43), OpenTargets(7), PheGenI(2)	3.68	0.794504	0.981459	0.993793	0.887982	0.981459
NOG	Musculoskeletal and connective tissue disorders	Clinvar(5), DisGenet(4), Diseases(1), GWAS(2), HPO(52), OpenTargets(7), PheGenI(1)	3.86	0.794504	0.981459	0.994939	0.887982	0.981459
PAX4	Metabolism and nutrition disorders	Clinvar(3), DisGenet(3), Diseases(2), GWAS(4), HPO(19), OpenTargets(5), PheGenI(1)	2.58	0.987199	0.308336	0.981369	0.647768	0.981369
MMP13	Musculoskeletal and connective tissue disorders	Clinvar(2), DisGenet(5), HPO(37), OpenTargets(3)	2.56	0.987199	0.568392	0.981081	0.777796	0.981081
OTX2	Eye disorders	Clinvar(1), DisGenet(5), Diseases(3), GWAS(1), HPO(18), OpenTargets(11)	2.56	0.931031	0.988495	0.981081	0.959763	0.981081
SLC34A1	Metabolism and nutrition disorders	Clinvar(3), DisGenet(3), Diseases(1), GWAS(2), HPO(25), OpenTargets(5)	2.56	0.987199	0.723576	0.981081	0.855388	0.981081
SMC1A	Neoplasms benign, malignant and unspecified (incl cysts and polyps)	HPO(2), OpenTargets(67)	2.56	0.203832	0.99464	0.981081	0.599236	0.981081
RAD51	Congenital, familial and genetic disorders	Clinvar(1), DisGenet(12), Diseases(2), GWAS(1), HPO(59), OpenTargets(2)	3.86	0.857205	0.980802	0.994939	0.919004	0.980802
CLTC	Neoplasms benign, malignant and unspecified (incl cysts and polyps)	OpenTargets(109)	2.55	0.032649	0.991086	0.980697	0.511867	0.980697
GRIA3	Psychiatric disorders	Clinvar(1), DisGenet(5), DrugBank(10), HPO(18), OpenTargets(8)	2.55	0.821265	0.991792	0.980697	0.906529	0.980697
PHOX2B	Nervous system disorders	Clinvar(4), DisGenet(3), Diseases(3), HPO(27), OpenTargets(5)	2.55	0.917972	0.992688	0.980697	0.95533	0.980697
CNKSR2	Nervous system disorders	Clinvar(1), DisGenet(2), GWAS(2), HPO(36), OpenTargets(9)	2.85	0.82851	0.980594	0.985736	0.904552	0.980594
HSP90AA1	Neoplasms benign, malignant and unspecified (incl cysts and polyps)	DrugBank(5), OpenTargets(63)	2.53	0.0314396	0.982607	0.980378	0.507023	0.980378
VCP	Musculoskeletal and connective tissue disorders	Diseases(1), HPO(67)	2.53	0.0163184	0.996771	0.980378	0.506545	0.980378
YY1	Nervous system disorders	Clinvar(1), DisGenet(1), HPO(43), OpenTargets(3)	2.59	0.2247	0.980366	0.981656	0.602533	0.980366
CHRNB4	Respiratory, thoracic and mediastinal disorders	DisGenet(6), DrugBank(31), GWAS(7), OpenTargets(2)	2.52	0.987199	0.0970322	0.980191	0.542116	0.980191
CTNNB1	Metabolism and nutrition disorders	Clinvar(1), DisGenet(6), Diseases(4), GWAS(1), HPO(22), OpenTargets(4)	2.52	0.125273	0.994947	0.980191	0.56011	0.980191
FOXH1	Congenital, familial and genetic disorders	Clinvar(1), Diseases(2), HPO(35), OpenTargets(8)	2.52	0.987199	0.279033	0.980191	0.633116	0.980191
IL1RAPL1	Congenital, familial and genetic disorders	Clinvar(1), HPO(2), OpenTargets(4)	0.46	0.987199	0.980158	0.803842	0.983679	0.980158
IL1RAPL1	Immune system disorders	DisGenet(1), GWAS(1), HPO(1)	0.19	0.987199	0.980158	0.649952	0.983679	0.980158
IL1RAPL1	Musculoskeletal and connective tissue disorders	HPO(3)	0.08	0.987199	0.980158	0.496304	0.983679	0.980158
IL1RAPL1	Nervous system disorders	Clinvar(1), DisGenet(2), HPO(7), OpenTargets(4)	1.01	0.987199	0.980158	0.904654	0.983679	0.980158
IL1RAPL1	Psychiatric disorders	Clinvar(1), DisGenet(2), GWAS(1), HPO(6), OpenTargets(4)	1.11	0.987199	0.980158	0.914332	0.983679	0.980158
IL1RAPL1	Respiratory, thoracic and mediastinal disorders	DisGenet(1), HPO(2)	0.14	0.987199	0.980158	0.600826	0.983679	0.980158
IL1RAPL1	Skin and subcutaneous tissue disorders	DisGenet(1), GWAS(1)	0.08	0.987199	0.980158	0.496304	0.983679	0.980158
NEUROD6	Immune system disorders	GWAS(1), OpenTargets(1)	0.08	0.987199	0.979943	0.496304	0.983571	0.979943
NEUROD6	Nervous system disorders	GWAS(8), OpenTargets(1), PheGenI(1)	0.65	0.987199	0.979943	0.85143	0.983571	0.979943
NEUROD6	Psychiatric disorders	GWAS(3), OpenTargets(4), PheGenI(1)	0.53	0.987199	0.979943	0.826585	0.983571	0.979943
NEUROD6	Reproductive system and breast disorders	GWAS(1), OpenTargets(1)	0.08	0.987199	0.979943	0.496304	0.983571	0.979943
TNNC1	Cardiac disorders	Clinvar(5), DisGenet(3), Diseases(2), DrugBank(3), GWAS(1), HPO(19), OpenTargets(7)	2.72	0.741657	0.979863	0.983849	0.86076	0.979863
GDF2	Vascular disorders	Clinvar(2), DisGenet(1), Diseases(2), HPO(32), OpenTargets(4)	2.51	0.987199	0.349721	0.97982	0.66846	0.97982
GJA8	Eye disorders	Clinvar(1), DisGenet(3), Diseases(1), HPO(24), OpenTargets(12)	2.51	0.987199	0.580665	0.97982	0.783932	0.97982
PLP1	Congenital, familial and genetic disorders	Clinvar(2), DisGenet(6), Diseases(6), HPO(18), OpenTargets(9)	2.51	0.73669	0.996151	0.97982	0.86642	0.97982
PRRX1	Neoplasms benign, malignant and unspecified (incl cysts and polyps)	GWAS(1), HPO(1), OpenTargets(51)	2.51	0.58153	0.990766	0.97982	0.786148	0.97982
TYR	Congenital, familial and genetic disorders	Clinvar(4), DisGenet(10), Diseases(1), HPO(11), OpenTargets(15)	2.51	0.987199	0.572229	0.97982	0.779714	0.97982
AP2M1	Nervous system disorders	Clinvar(2), Diseases(1), HPO(33), OpenTargets(9)	2.48	0.0208676	0.998668	0.97945	0.509768	0.97945
ACTG2	Congenital, familial and genetic disorders	Clinvar(4), DisGenet(2), Diseases(1), GWAS(1), HPO(20), OpenTargets(9)	2.47	0.615555	0.998668	0.979044	0.807111	0.979044
AKT3	Congenital, familial and genetic disorders	Clinvar(1), DisGenet(6), GWAS(2), HPO(19), OpenTargets(12)	2.47	0.394004	0.992	0.979044	0.693002	0.979044
SLCO1B1	Renal and urinary disorders	GWAS(63), HPO(2)	2.46	0.987199	0.181135	0.978691	0.584167	0.978691
CLP1	Nervous system disorders	Clinvar(2), DisGenet(1), Diseases(2), GWAS(2), HPO(27), OpenTargets(4)	2.52	0.385213	0.978678	0.980191	0.681945	0.978678
CRYAA	Eye disorders	Clinvar(1), DisGenet(2), Diseases(2), GWAS(1), HPO(15), OpenTargets(12), PheGenI(1)	2.44	0.987199	0.122068	0.978456	0.554634	0.978456
FSHB	Reproductive system and breast disorders	DisGenet(2), Diseases(1), GWAS(8), HPO(17), OpenTargets(4), PheGenI(1), TTD(1)	2.44	0.987199	0.142512	0.978456	0.564856	0.978456
PAX4	Endocrine disorders	Clinvar(3), DisGenet(3), Diseases(2), GWAS(4), HPO(16), OpenTargets(5), PheGenI(1)	2.44	0.987199	0.308336	0.978456	0.647768	0.978456
STAT3	Nervous system disorders	Clinvar(1), DisGenet(2), Diseases(3), GWAS(1), HPO(16), OpenTargets(10), PheGenI(1)	2.44	0.0592139	0.981846	0.978456	0.52053	0.978456
GRIA4	Nervous system disorders	Clinvar(1), DisGenet(3), DrugBank(5), GWAS(1), HPO(20), OpenTargets(3), TTD(1)	2.44	0.939583	0.978261	0.978456	0.958922	0.978261
JAZF1	Musculoskeletal and connective tissue disorders	DisGenet(15), Diseases(1), GWAS(5), HPO(4), OpenTargets(8), PheGenI(3)	2.43	0.46748	0.995438	0.978251	0.731459	0.978251
SATB2	Gastrointestinal disorders	DisGenet(4), Diseases(1), GWAS(3), HPO(15), OpenTargets(9), PheGenI(4)	2.43	0.693223	0.983209	0.978251	0.838216	0.978251
FOXH1	Nervous system disorders	Clinvar(1), Diseases(1), HPO(34), OpenTargets(7)	2.41	0.987199	0.279033	0.977645	0.633116	0.977645
POU4F1	Congenital, familial and genetic disorders	HPO(10), OpenTargets(1)	0.57	0.987199	0.977598	0.834091	0.982399	0.977598
POU4F1	Eye disorders	HPO(6)	0.19	0.987199	0.977598	0.649952	0.982399	0.977598
POU4F1	Gastrointestinal disorders	HPO(4)	0.11	0.987199	0.977598	0.568914	0.982399	0.977598
POU4F1	General disorders and administration site conditions	HPO(6), OpenTargets(1)	0.37	0.987199	0.977598	0.769572	0.982399	0.977598
POU4F1	Musculoskeletal and connective tissue disorders	HPO(9)	0.29	0.987199	0.977598	0.730698	0.982399	0.977598
POU4F1	Neoplasms benign, malignant and unspecified (incl cysts and polyps)	Diseases(1), HPO(1)	0.08	0.987199	0.977598	0.496304	0.982399	0.977598
POU4F1	Nervous system disorders	Clinvar(1), HPO(24), OpenTargets(1)	1.49	0.987199	0.977598	0.943427	0.982399	0.977598
POU4F1	Psychiatric disorders	HPO(9)	0.29	0.987199	0.977598	0.730698	0.982399	0.977598
CTNNB1	Vascular disorders	Clinvar(1), DisGenet(3), Diseases(3), DrugBank(1), GWAS(2), HPO(18), OpenTargets(5)	2.39	0.125273	0.994947	0.97742	0.56011	0.97742
NF2	Neoplasms benign, malignant and unspecified (incl cysts and polyps)	Clinvar(2), DisGenet(13), Diseases(4), GWAS(1), HPO(27), OpenTargets(152)	6.05	0.266938	0.97742	0.999501	0.622179	0.97742
NF2	Nervous system disorders	Clinvar(3), DisGenet(5), Diseases(5), HPO(75), OpenTargets(31)	4.63	0.266938	0.97742	0.997849	0.622179	0.97742
RARA	Neoplasms benign, malignant and unspecified (incl cysts and polyps)	Clinvar(1), Diseases(2), DrugBank(7), HPO(3), OpenTargets(92), TTD(1)	4.56	0.282545	0.977198	0.997704	0.629872	0.977198
SRGAP3	Neoplasms benign, malignant and unspecified (incl cysts and polyps)	DisGenet(1), OpenTargets(68)	2.56	0.711955	0.977027	0.981081	0.844491	0.977027
HTR1A	Nervous system disorders	Diseases(2), DrugBank(31), GWAS(2), HPO(2), TTD(1)	2.38	0.987199	0.044148	0.977008	0.515674	0.977008
PAX7	Gastrointestinal disorders	DisGenet(3), Diseases(3), GWAS(4), HPO(2), OpenTargets(20), PheGenI(3)	2.38	0.987199	0.95363	0.977008	0.970415	0.977008
PDX1	Metabolism and nutrition disorders	Clinvar(4), DisGenet(4), Diseases(3), HPO(21), OpenTargets(6)	2.38	0.987199	0.669022	0.977008	0.828111	0.977008
POU1F1	Endocrine disorders	Clinvar(2), DisGenet(2), Diseases(1), HPO(25), OpenTargets(8)	2.38	0.987199	0.646478	0.977008	0.816839	0.977008
SLC45A2	Neoplasms benign, malignant and unspecified (incl cysts and polyps)	DisGenet(6), Diseases(1), GWAS(10), HPO(2), OpenTargets(12), PheGenI(4)	2.38	0.987199	0.32552	0.977008	0.65636	0.977008
SYNGAP1	Congenital, familial and genetic disorders	DisGenet(12), Diseases(1), GWAS(1), HPO(19), OpenTargets(5)	2.38	0.512979	0.983645	0.977008	0.748312	0.977008
LHX4	Endocrine disorders	Clinvar(2), DisGenet(1), Diseases(1), HPO(30), OpenTargets(6)	2.47	0.701426	0.976873	0.979044	0.839149	0.976873
ATP6V1B2	Congenital, familial and genetic disorders	Clinvar(2), DisGenet(2), HPO(64), OpenTargets(6)	3.39	0.211316	0.976327	0.99158	0.593821	0.976327
ATP6V1B2	Musculoskeletal and connective tissue disorders	Clinvar(2), DisGenet(2), DrugBank(2), HPO(44), OpenTargets(5)	3.03	0.211316	0.976327	0.987967	0.593821	0.976327
TUBB	Congenital, familial and genetic disorders	Clinvar(1), DisGenet(5), GWAS(1), HPO(36), OpenTargets(4)	2.74	0.0987574	0.976081	0.984264	0.537419	0.976081
TUBB	Nervous system disorders	Clinvar(1), DisGenet(3), DrugBank(4), GWAS(1), HPO(22), OpenTargets(4)	2.38	0.0987574	0.976081	0.977008	0.537419	0.976081
GNRHR	Reproductive system and breast disorders	DisGenet(5), DrugBank(8), HPO(19), OpenTargets(4), TTD(1)	2.34	0.987199	0.68771	0.975958	0.837455	0.975958
TAL2	Neoplasms benign, malignant and unspecified (incl cysts and polyps)	Clinvar(1), Diseases(1), GWAS(2), HPO(2), OpenTargets(31)	2.34	0.987199	0.123174	0.975958	0.555187	0.975958
DDX5	Neoplasms benign, malignant and unspecified (incl cysts and polyps)	OpenTargets(59), TTD(1)	2.33	0.0209658	0.979218	0.975411	0.500092	0.975411
POLR2A	Neoplasms benign, malignant and unspecified (incl cysts and polyps)	DisGenet(3), GWAS(2), OpenTargets(35), PheGenI(1)	2.33	0.207688	0.995205	0.975411	0.601446	0.975411
SNRPB	Congenital, familial and genetic disorders	Clinvar(1), DisGenet(1), HPO(33), OpenTargets(6)	2.33	0.020223	0.996599	0.975411	0.508411	0.975411
ZPBP2	Immune system disorders	DisGenet(10), GWAS(15), OpenTargets(13), PheGenI(3)	2.33	0.987199	0.297328	0.975411	0.642264	0.975411
PRKCB	Neoplasms benign, malignant and unspecified (incl cysts and polyps)	DisGenet(2), DrugBank(4), OpenTargets(72)	3.2	0.718738	0.975326	0.989747	0.847032	0.975326
STAG2	Musculoskeletal and connective tissue disorders	DisGenet(1), HPO(35), OpenTargets(11)	2.31	0.15236	0.985579	0.975245	0.568969	0.975245
TRIM27	Neoplasms benign, malignant and unspecified (incl cysts and polyps)	Diseases(1), OpenTargets(58)	2.3	0.0617863	0.978844	0.975193	0.520315	0.975193
FBXO11	Congenital, familial and genetic disorders	Clinvar(1), DisGenet(8), HPO(42), OpenTargets(11)	3.05	0.196686	0.975093	0.988237	0.585889	0.975093
FBXO11	Gastrointestinal disorders	DisGenet(11), HPO(13), OpenTargets(44)	2.94	0.196686	0.975093	0.987014	0.585889	0.975093
FBXO11	Musculoskeletal and connective tissue disorders	Clinvar(1), DisGenet(1), HPO(34), OpenTargets(11)	2.56	0.196686	0.975093	0.981081	0.585889	0.975093
FBXO11	Neoplasms benign, malignant and unspecified (incl cysts and polyps)	DisGenet(17), GWAS(1), HPO(2), OpenTargets(189)	5.71	0.196686	0.975093	0.99928	0.585889	0.975093
RGS7	Neoplasms benign, malignant and unspecified (incl cysts and polyps)	DisGenet(1), OpenTargets(70)	2.61	0.903938	0.974823	0.982093	0.93938	0.974823
HOXA13	Congenital, familial and genetic disorders	Clinvar(2), DisGenet(2), Diseases(2), GWAS(1), HPO(22), OpenTargets(4)	2.29	0.829658	0.978488	0.974694	0.904073	0.974694
IL23R	Gastrointestinal disorders	Clinvar(1), DisGenet(4), Diseases(3), GWAS(6), HPO(8), OpenTargets(4), PheGenI(5)	2.29	0.987199	0.282201	0.974694	0.6347	0.974694
MPL	Vascular disorders	Diseases(2), DrugBank(1), HPO(34), OpenTargets(3)	2.29	0.987199	0.413435	0.974694	0.700317	0.974694
PAX7	Musculoskeletal and connective tissue disorders	Clinvar(2), DisGenet(1), HPO(15), OpenTargets(17), PheGenI(1)	2.29	0.987199	0.95363	0.974694	0.970415	0.974694
PROP1	Endocrine disorders	Clinvar(2), DisGenet(1), Diseases(1), HPO(25), OpenTargets(7)	2.29	0.987199	0.0636035	0.974694	0.525402	0.974694
RARA	Blood and lymphatic system disorders	Clinvar(1), Diseases(1), DrugBank(7), HPO(17), OpenTargets(10)	2.29	0.282545	0.977198	0.974694	0.629872	0.974694
SHOX	Congenital, familial and genetic disorders	Clinvar(3), DisGenet(2), Diseases(4), HPO(24), OpenTargets(3)	2.29	0.987199	0.065605	0.974694	0.526402	0.974694
SMAD3	Congenital, familial and genetic disorders	Clinvar(1), DisGenet(4), Diseases(1), HPO(26), OpenTargets(4)	2.29	0.213809	0.998668	0.974694	0.606238	0.974694
SMC3	Nervous system disorders	Clinvar(2), DisGenet(4), Diseases(1), HPO(26), OpenTargets(3)	2.29	0.318214	0.991577	0.974694	0.654896	0.974694
TBR1	Psychiatric disorders	Clinvar(2), DisGenet(8), Diseases(1), HPO(13), OpenTargets(12)	2.29	0.973275	0.987224	0.974694	0.98025	0.974694
TUBB3	Eye disorders	Clinvar(3), DisGenet(1), Diseases(1), GWAS(1), HPO(24), OpenTargets(3)	2.29	0.723171	0.996433	0.974694	0.859802	0.974694
CTNNA1	Neoplasms benign, malignant and unspecified (incl cysts and polyps)	DisGenet(2), Diseases(2), OpenTargets(83)	3.41	0.124635	0.974614	0.991704	0.549624	0.974614
PAX3	Congenital, familial and genetic disorders	Clinvar(3), DisGenet(5), Diseases(3), GWAS(4), HPO(38), OpenTargets(7)	3.35	0.915062	0.974405	0.991181	0.944734	0.974405
PAX3	Musculoskeletal and connective tissue disorders	Clinvar(2), DisGenet(5), Diseases(1), GWAS(4), HPO(36), OpenTargets(19)	3.57	0.915062	0.974405	0.992944	0.944734	0.974405
PAX3	Neoplasms benign, malignant and unspecified (incl cysts and polyps)	Clinvar(1), Diseases(4), HPO(2), OpenTargets(116)	4.46	0.915062	0.974405	0.99742	0.944734	0.974405
PAX3	Nervous system disorders	Clinvar(1), DisGenet(1), Diseases(1), GWAS(5), HPO(15), OpenTargets(20)	2.73	0.915062	0.974405	0.984001	0.944734	0.974405
PAX3	Skin and subcutaneous tissue disorders	Clinvar(2), DisGenet(4), Diseases(1), GWAS(1), HPO(12), OpenTargets(19), PheGenI(1)	2.72	0.915062	0.974405	0.983849	0.944734	0.974405
MYOD1	Neoplasms benign, malignant and unspecified (incl cysts and polyps)	DisGenet(3), Diseases(2), GWAS(1), OpenTargets(66)	3.34	0.974288	0.525024	0.991029	0.749656	0.974288
SMARCA4	Gastrointestinal disorders	GWAS(1), HPO(4), OpenTargets(41)	2.28	0.237948	0.987021	0.974157	0.612485	0.974157
SHOC2	Congenital, familial and genetic disorders	Clinvar(1), DisGenet(6), Diseases(2), HPO(24), OpenTargets(5)	2.38	0.15527	0.974074	0.977008	0.564672	0.974074
SMARCD1	Neoplasms benign, malignant and unspecified (incl cysts and polyps)	DisGenet(4), GWAS(1), HPO(3), OpenTargets(51)	2.96	0.0610864	0.973785	0.987219	0.517436	0.973785
HTR6	Psychiatric disorders	DrugBank(30), GWAS(1), OpenTargets(2), PheGenI(1), TTD(1)	2.25	0.987199	0.0428526	0.973741	0.515026	0.973741
MESP2	Congenital, familial and genetic disorders	Clinvar(4), DisGenet(2), Diseases(1), HPO(26), OpenTargets(2)	2.25	0.987199	0.200928	0.973741	0.594064	0.973741
NKX2-6	Congenital, familial and genetic disorders	Clinvar(1), DisGenet(2), HPO(32), OpenTargets(4)	2.25	0.987199	0.181289	0.973741	0.584244	0.973741
PPP3CA	Psychiatric disorders	Clinvar(1), DisGenet(9), GWAS(1), HPO(18), OpenTargets(6)	2.25	0.494984	0.986647	0.973741	0.740816	0.973741
SIX1	Ear and labyrinth disorders	Clinvar(7), DisGenet(5), Diseases(1), HPO(16), OpenTargets(6)	2.25	0.782913	0.987648	0.973741	0.88528	0.973741
SIX6	Congenital, familial and genetic disorders	DisGenet(1), Diseases(2), HPO(29), OpenTargets(7)	2.25	0.987199	0.955803	0.973741	0.971501	0.973741
SMAD3	Skin and subcutaneous tissue disorders	DisGenet(6), GWAS(2), HPO(11), OpenTargets(14), PheGenI(2)	2.25	0.213809	0.998668	0.973741	0.606238	0.973741
STAT3	Skin and subcutaneous tissue disorders	DisGenet(3), Diseases(3), GWAS(2), HPO(19), OpenTargets(8)	2.25	0.0592139	0.981846	0.973741	0.52053	0.973741
EBF3	Nervous system disorders	Clinvar(1), DisGenet(26), GWAS(1), HPO(23), OpenTargets(13)	3.31	0.698737	0.973533	0.990818	0.836135	0.973533
TBR1	Cardiac disorders	Clinvar(1), DisGenet(1), Diseases(1), HPO(1), OpenTargets(1)	0.43	0.973275	0.987224	0.796551	0.98025	0.973275
TBR1	Congenital, familial and genetic disorders	Clinvar(1), DisGenet(6), Diseases(1), HPO(13), OpenTargets(9)	2.02	0.973275	0.987224	0.966845	0.98025	0.973275
TBR1	Eye disorders	HPO(4), OpenTargets(1)	0.26	0.973275	0.987224	0.711291	0.98025	0.973275
TBR1	General disorders and administration site conditions	DisGenet(4), HPO(4), OpenTargets(4)	0.77	0.973275	0.987224	0.873681	0.98025	0.973275
TBR1	Infections and infestations	HPO(1), OpenTargets(1)	0.08	0.973275	0.987224	0.496304	0.98025	0.973275
TBR1	Musculoskeletal and connective tissue disorders	DisGenet(6), HPO(11), OpenTargets(5)	1.3	0.973275	0.987224	0.929814	0.98025	0.973275
TBR1	Pregnancy, puerperium and perinatal conditions	HPO(3)	0.08	0.973275	0.987224	0.496304	0.98025	0.973275
TBR1	Skin and subcutaneous tissue disorders	HPO(3), OpenTargets(1)	0.2	0.973275	0.987224	0.675466	0.98025	0.973275
CNOT1	Nervous system disorders	Clinvar(1), DisGenet(1), Diseases(1), GWAS(2), HPO(20), OpenTargets(7)	2.24	0.209959	0.987838	0.973187	0.598899	0.973187
UBR5	Neoplasms benign, malignant and unspecified (incl cysts and polyps)	DisGenet(8), OpenTargets(119)	3.71	0.080585	0.973024	0.99399	0.526804	0.973024
EPHA7	Neoplasms benign, malignant and unspecified (incl cysts and polyps)	DisGenet(3), OpenTargets(76)	2.79	0.767307	0.972827	0.985044	0.870067	0.972827
NPR2	Musculoskeletal and connective tissue disorders	Clinvar(2), DisGenet(13), DrugBank(2), HPO(34), OpenTargets(8)	3.16	0.406295	0.972539	0.989352	0.689417	0.972539
FBXO11	Nervous system disorders	DisGenet(1), GWAS(1), HPO(17), OpenTargets(19)	2.21	0.196686	0.975093	0.972512	0.585889	0.972512
GUCY2D	Congenital, familial and genetic disorders	Clinvar(4), DisGenet(6), Diseases(4), HPO(12), OpenTargets(8)	2.21	0.987199	0.521549	0.972512	0.754374	0.972512
NPR2	Congenital, familial and genetic disorders	Clinvar(1), DisGenet(9), DrugBank(1), HPO(18), OpenTargets(5)	2.21	0.406295	0.972539	0.972512	0.689417	0.972512
OPRM1	Psychiatric disorders	Diseases(4), DrugBank(23), GWAS(5), OpenTargets(1), TTD(1)	2.21	0.987199	0.486641	0.972512	0.73692	0.972512
OTX2	Nervous system disorders	DisGenet(4), Diseases(1), GWAS(4), HPO(21), OpenTargets(4)	2.21	0.931031	0.988495	0.972512	0.959763	0.972512
PRPF8	Eye disorders	Clinvar(2), DisGenet(3), Diseases(1), HPO(24), OpenTargets(4)	2.21	0.0682756	0.99701	0.972512	0.532643	0.972512
SMARCA4	Musculoskeletal and connective tissue disorders	DisGenet(2), Diseases(1), GWAS(1), HPO(20), OpenTargets(10)	2.21	0.237948	0.987021	0.972512	0.612485	0.972512
TACR3	Reproductive system and breast disorders	DisGenet(2), DrugBank(2), GWAS(1), HPO(24), OpenTargets(5)	2.21	0.987199	0.634249	0.972512	0.810724	0.972512
EZH2	Blood and lymphatic system disorders	DisGenet(7), Diseases(1), OpenTargets(52)	2.72	0.683578	0.972177	0.983849	0.827878	0.972177
EZH2	Congenital, familial and genetic disorders	Clinvar(1), DisGenet(3), Diseases(1), HPO(31), OpenTargets(3)	2.42	0.683578	0.972177	0.977981	0.827878	0.972177
EZH2	Musculoskeletal and connective tissue disorders	Clinvar(1), DisGenet(3), Diseases(2), HPO(37), OpenTargets(10)	2.96	0.683578	0.972177	0.987219	0.827878	0.972177
EZH2	Neoplasms benign, malignant and unspecified (incl cysts and polyps)	DisGenet(9), Diseases(2), DrugBank(1), HPO(1), OpenTargets(164), TTD(1)	5.78	0.683578	0.972177	0.999331	0.827878	0.972177
EZH2	Nervous system disorders	Clinvar(1), DisGenet(1), Diseases(1), HPO(28), OpenTargets(20)	2.89	0.683578	0.972177	0.98627	0.827878	0.972177
KCNC1	Nervous system disorders	Clinvar(1), DisGenet(12), Diseases(2), DrugBank(1), HPO(12), OpenTargets(3)	2.19	0.951972	0.994432	0.971906	0.973202	0.971906
TSHR	Endocrine disorders	Clinvar(4), DisGenet(9), Diseases(2), DrugBank(1), GWAS(2), HPO(18), OpenTargets(30), PheGenI(1), TTD(1)	3.95	0.971888	0.224227	0.995501	0.598058	0.971888
TSHR	Metabolism and nutrition disorders	Clinvar(4), DisGenet(6), Diseases(1), GWAS(1), HPO(14), OpenTargets(10)	2.43	0.971888	0.224227	0.978251	0.598058	0.971888
TSHR	Neoplasms benign, malignant and unspecified (incl cysts and polyps)	DisGenet(2), Diseases(2), DrugBank(1), OpenTargets(120), TTD(1)	4.76	0.971888	0.224227	0.998091	0.598058	0.971888
HOXC13	Neoplasms benign, malignant and unspecified (incl cysts and polyps)	DisGenet(1), HPO(2), OpenTargets(57)	2.72	0.971587	0.969659	0.983849	0.970623	0.971587
EBF3	Congenital, familial and genetic disorders	Clinvar(1), DisGenet(16), HPO(13), OpenTargets(7)	2.17	0.698737	0.973533	0.971542	0.836135	0.971542
SMC1A	Gastrointestinal disorders	Clinvar(1), DisGenet(2), HPO(20), OpenTargets(14)	2.17	0.203832	0.99464	0.971542	0.599236	0.971542
RPGRIP1	Congenital, familial and genetic disorders	Clinvar(3), DisGenet(7), Diseases(3), HPO(37), OpenTargets(7)	3.09	0.971323	0.183413	0.988705	0.577368	0.971323
RPGRIP1	Eye disorders	Clinvar(3), DisGenet(11), Diseases(3), HPO(24), OpenTargets(10)	2.89	0.971323	0.183413	0.98627	0.577368	0.971323
PDX1	Endocrine disorders	Clinvar(4), DisGenet(4), Diseases(3), HPO(16), OpenTargets(6)	2.16	0.987199	0.669022	0.971123	0.828111	0.971123
SMARCA4	Respiratory, thoracic and mediastinal disorders	DisGenet(2), Diseases(1), GWAS(2), HPO(4), OpenTargets(24)	2.16	0.237948	0.987021	0.971123	0.612485	0.971123
C11orf65	Neoplasms benign, malignant and unspecified (incl cysts and polyps)	DisGenet(27), GWAS(4), OpenTargets(27)	2.66	0.971047	0.229145	0.982913	0.600096	0.971047
ITPR1	Congenital, familial and genetic disorders	Clinvar(3), DisGenet(9), Diseases(2), HPO(12), OpenTargets(8)	2.21	0.50935	0.970943	0.972512	0.740146	0.970943
ITPR1	Nervous system disorders	Clinvar(3), DisGenet(14), Diseases(3), DrugBank(1), HPO(50), OpenTargets(9)	3.94	0.50935	0.970943	0.995411	0.740146	0.970943
RAG2	Immune system disorders	Clinvar(2), DisGenet(8), Diseases(2), HPO(13), OpenTargets(9)	2.21	0.9709	0.6373	0.972512	0.8041	0.9709
HNRNPA1	Musculoskeletal and connective tissue disorders	Clinvar(1), HPO(40), OpenTargets(1)	2.14	0.178876	0.988949	0.970645	0.583912	0.970645
IL23R	Musculoskeletal and connective tissue disorders	DisGenet(8), Diseases(2), GWAS(6), HPO(6), OpenTargets(4), PheGenI(4)	2.14	0.987199	0.282201	0.970645	0.6347	0.970645
KCNJ1	Metabolism and nutrition disorders	Clinvar(3), DisGenet(1), Diseases(2), DrugBank(5), HPO(17), OpenTargets(2)	2.14	0.987199	0.632972	0.970645	0.810086	0.970645
LMX1B	Renal and urinary disorders	Clinvar(5), DisGenet(1), Diseases(1), GWAS(1), HPO(15), OpenTargets(7)	2.14	0.880817	0.987396	0.970645	0.934106	0.970645
PBX1	Congenital, familial and genetic disorders	Clinvar(1), DisGenet(1), Diseases(1), GWAS(1), HPO(21), OpenTargets(5)	2.14	0.553062	0.997194	0.970645	0.775128	0.970645
SP7	Musculoskeletal and connective tissue disorders	Clinvar(2), DisGenet(1), Diseases(1), GWAS(1), HPO(22), OpenTargets(3)	2.14	0.987199	0.198073	0.970645	0.592636	0.970645
GJB1	Nervous system disorders	Clinvar(3), DisGenet(12), Diseases(5), HPO(51), OpenTargets(15)	3.92	0.770984	0.970415	0.995286	0.870699	0.970415
GRM3	Neoplasms benign, malignant and unspecified (incl cysts and polyps)	Diseases(1), GWAS(1), OpenTargets(76)	3.2	0.970279	0.474258	0.989747	0.722269	0.970279
CTNNB1	Psychiatric disorders	Clinvar(1), DisGenet(7), HPO(22), OpenTargets(6)	2.13	0.125273	0.994947	0.970278	0.56011	0.970278
TSHR	Nervous system disorders	DisGenet(2), Diseases(1), HPO(18), OpenTargets(15)	2.13	0.971888	0.224227	0.970278	0.598058	0.970278
SMAD4	Congenital, familial and genetic disorders	Clinvar(4), DisGenet(4), Diseases(2), HPO(50), OpenTargets(11)	3.52	0.15026	0.970132	0.992511	0.560196	0.970132
SMAD4	Gastrointestinal disorders	Clinvar(4), DisGenet(14), Diseases(2), HPO(42), OpenTargets(59)	4.67	0.15026	0.970132	0.997898	0.560196	0.970132
SMAD4	Musculoskeletal and connective tissue disorders	Clinvar(1), DisGenet(2), HPO(43), OpenTargets(5)	2.7	0.15026	0.970132	0.983613	0.560196	0.970132
SMAD4	Neoplasms benign, malignant and unspecified (incl cysts and polyps)	Clinvar(3), DisGenet(20), Diseases(4), HPO(20), OpenTargets(176)	6.13	0.15026	0.970132	0.999536	0.560196	0.970132
SMAD4	Nervous system disorders	GWAS(1), HPO(26), OpenTargets(18)	2.24	0.15026	0.970132	0.973187	0.560196	0.970132
SMAD4	Reproductive system and breast disorders	DisGenet(3), Diseases(1), HPO(10), OpenTargets(35)	2.63	0.15026	0.970132	0.98229	0.560196	0.970132
SMAD4	Respiratory, thoracic and mediastinal disorders	DisGenet(1), GWAS(2), HPO(18), OpenTargets(17)	2.21	0.15026	0.970132	0.972512	0.560196	0.970132
SMAD4	Skin and subcutaneous tissue disorders	Clinvar(3), DisGenet(2), Diseases(2), HPO(26), OpenTargets(18)	2.89	0.15026	0.970132	0.98627	0.560196	0.970132
SMAD4	Vascular disorders	Clinvar(2), Diseases(2), HPO(52), OpenTargets(7)	3.08	0.15026	0.970132	0.988584	0.560196	0.970132
F2	Blood and lymphatic system disorders	Clinvar(2), DisGenet(4), Diseases(5), DrugBank(12), HPO(6), OpenTargets(4)	2.29	0.970022	0.416413	0.974694	0.693217	0.970022
F2	Congenital, familial and genetic disorders	Clinvar(2), DisGenet(4), Diseases(7), DrugBank(7), GWAS(1), HPO(5), OpenTargets(6)	2.34	0.970022	0.416413	0.975958	0.693217	0.970022
F2	Nervous system disorders	Clinvar(1), DisGenet(4), Diseases(7), DrugBank(2), GWAS(1), HPO(8), OpenTargets(3), PheGenI(1)	2.16	0.970022	0.416413	0.971123	0.693217	0.970022
F2	Vascular disorders	Clinvar(1), DisGenet(6), Diseases(3), DrugBank(13), GWAS(2), HPO(24), OpenTargets(6), PheGenI(4)	3.56	0.970022	0.416413	0.992875	0.693217	0.970022
FGF8	Reproductive system and breast disorders	Clinvar(1), DisGenet(1), Diseases(1), HPO(27), OpenTargets(2)	2.11	0.987199	0.572008	0.969817	0.779604	0.969817
MESP2	Musculoskeletal and connective tissue disorders	Clinvar(4), DisGenet(2), Diseases(1), HPO(24), OpenTargets(1)	2.11	0.987199	0.200928	0.969817	0.594064	0.969817
NF2	Skin and subcutaneous tissue disorders	Clinvar(1), DisGenet(3), Diseases(2), HPO(13), OpenTargets(13)	2.11	0.266938	0.97742	0.969817	0.622179	0.969817
PRKCG	Nervous system disorders	Clinvar(1), DisGenet(1), Diseases(2), HPO(25), OpenTargets(3)	2.11	0.926604	0.975473	0.969817	0.951039	0.969817
PRPF31	Eye disorders	Clinvar(2), DisGenet(3), Diseases(1), HPO(23), OpenTargets(3)	2.11	0.034233	0.985744	0.969817	0.509989	0.969817
TUBB3	Musculoskeletal and connective tissue disorders	Clinvar(2), DisGenet(1), Diseases(1), HPO(26), OpenTargets(2)	2.11	0.723171	0.996433	0.969817	0.859802	0.969817
MOG	Psychiatric disorders	Clinvar(1), DisGenet(1), Diseases(1), GWAS(4), HPO(24), OpenTargets(1)	2.24	0.969794	0.100661	0.973187	0.535228	0.969794
HOXC13	Blood and lymphatic system disorders	DisGenet(1), OpenTargets(5)	0.31	0.971587	0.969659	0.742873	0.970623	0.969659
HOXC13	Congenital, familial and genetic disorders	Clinvar(1), DisGenet(1), Diseases(1), HPO(6), OpenTargets(2)	0.9	0.971587	0.969659	0.892721	0.970623	0.969659
HOXC13	Endocrine disorders	HPO(1), OpenTargets(2)	0.14	0.971587	0.969659	0.600826	0.970623	0.969659
HOXC13	Gastrointestinal disorders	HPO(2), OpenTargets(15)	0.86	0.971587	0.969659	0.885538	0.970623	0.969659
HOXC13	General disorders and administration site conditions	GWAS(1), HPO(1)	0.08	0.971587	0.969659	0.496304	0.970623	0.969659
HOXC13	Hepatobiliary disorders	OpenTargets(5)	0.15	0.971587	0.969659	0.62812	0.970623	0.969659
HOXC13	Musculoskeletal and connective tissue disorders	HPO(1), OpenTargets(1)	0.08	0.971587	0.969659	0.496304	0.970623	0.969659
HOXC13	Nervous system disorders	HPO(1), OpenTargets(4)	0.26	0.971587	0.969659	0.711291	0.970623	0.969659
HOXC13	Renal and urinary disorders	OpenTargets(3)	0.08	0.971587	0.969659	0.496304	0.970623	0.969659
HOXC13	Reproductive system and breast disorders	HPO(1), OpenTargets(9)	0.52	0.971587	0.969659	0.8192	0.970623	0.969659
HOXC13	Respiratory, thoracic and mediastinal disorders	OpenTargets(3)	0.08	0.971587	0.969659	0.496304	0.970623	0.969659
HOXC13	Skin and subcutaneous tissue disorders	Clinvar(1), DisGenet(2), HPO(11), OpenTargets(14)	1.77	0.971587	0.969659	0.957569	0.970623	0.969659
GRIN2B	Nervous system disorders	Clinvar(2), DisGenet(20), Diseases(3), DrugBank(2), HPO(25), OpenTargets(19), TTD(1)	3.86	0.969549	0.961838	0.994939	0.965693	0.969549
GRIN2B	Psychiatric disorders	Clinvar(2), DisGenet(17), Diseases(1), DrugBank(5), HPO(11), OpenTargets(15), PheGenI(1)	3.2	0.969549	0.961838	0.989747	0.965693	0.969549
CACNB4	Nervous system disorders	Clinvar(5), DisGenet(3), Diseases(2), DrugBank(3), HPO(30), OpenTargets(7)	3	0.864689	0.969524	0.987742	0.917107	0.969524
SMAD2	Vascular disorders	Clinvar(1), HPO(38), OpenTargets(2)	2.1	0.446238	0.993916	0.969422	0.720077	0.969422
SMARCA4	Reproductive system and breast disorders	DisGenet(4), HPO(4), OpenTargets(33)	2.1	0.237948	0.987021	0.969422	0.612485	0.969422
SYNGAP1	Musculoskeletal and connective tissue disorders	DisGenet(16), HPO(22), OpenTargets(3)	2.1	0.512979	0.983645	0.969422	0.748312	0.969422
EIF1AX	Neoplasms benign, malignant and unspecified (incl cysts and polyps)	Diseases(1), OpenTargets(55)	2.22	0.143274	0.969383	0.972962	0.556328	0.969383
SF3B4	Congenital, familial and genetic disorders	Clinvar(1), DisGenet(4), Diseases(3), GWAS(1), HPO(53), OpenTargets(5)	3.57	0.101747	0.969223	0.992944	0.535485	0.969223
SF3B4	Musculoskeletal and connective tissue disorders	Clinvar(1), DisGenet(4), Diseases(3), HPO(47), OpenTargets(5)	3.19	0.101747	0.969223	0.989633	0.535485	0.969223
CNKSR2	Psychiatric disorders	Clinvar(1), DisGenet(2), GWAS(3), HPO(14), OpenTargets(8), PheGenI(1)	2.09	0.82851	0.980594	0.969065	0.904552	0.969065
F9	Blood and lymphatic system disorders	Clinvar(3), DisGenet(4), Diseases(1), DrugBank(8), HPO(5), OpenTargets(8)	2.09	0.987199	0.427108	0.969065	0.707154	0.969065
GJA8	Musculoskeletal and connective tissue disorders	Clinvar(1), DisGenet(1), Diseases(1), HPO(32)	2.09	0.987199	0.580665	0.969065	0.783932	0.969065
IL13	Skin and subcutaneous tissue disorders	DisGenet(5), Diseases(3), DrugBank(3), GWAS(8), OpenTargets(8), PheGenI(2)	2.09	0.987199	0.176248	0.969065	0.581724	0.969065
NF2	Musculoskeletal and connective tissue disorders	DisGenet(2), Diseases(2), HPO(14), OpenTargets(17)	2.09	0.266938	0.97742	0.969065	0.622179	0.969065
SPTBN1	Musculoskeletal and connective tissue disorders	DrugBank(6), GWAS(4), HPO(27), OpenTargets(2)	2.25	0.30879	0.968794	0.973741	0.638792	0.968794
SPTBN1	Nervous system disorders	Clinvar(1), GWAS(2), HPO(64), OpenTargets(7)	3.39	0.30879	0.968794	0.99158	0.638792	0.968794
SPTBN1	Psychiatric disorders	Clinvar(1), GWAS(1), HPO(40), OpenTargets(6)	2.59	0.30879	0.968794	0.981656	0.638792	0.968794
IL13	Respiratory, thoracic and mediastinal disorders	Clinvar(2), DisGenet(3), DrugBank(1), GWAS(8), HPO(4), OpenTargets(8), TTD(1)	2.08	0.987199	0.176248	0.968719	0.581724	0.968719
OLIG2	Neoplasms benign, malignant and unspecified (incl cysts and polyps)	Diseases(1), OpenTargets(50)	2.08	0.987199	0.74364	0.968719	0.86542	0.968719
RPS6KA3	Congenital, familial and genetic disorders	Clinvar(2), DisGenet(13), Diseases(1), DrugBank(4), HPO(28), OpenTargets(12)	3.35	0.245567	0.968536	0.991181	0.607052	0.968536
RPS6KA3	Musculoskeletal and connective tissue disorders	Clinvar(1), DisGenet(17), Diseases(1), DrugBank(5), HPO(36), OpenTargets(13)	3.75	0.245567	0.968536	0.994285	0.607052	0.968536
RPS6KA3	Nervous system disorders	Clinvar(2), DisGenet(10), Diseases(1), DrugBank(8), HPO(26), OpenTargets(8)	3.18	0.245567	0.968536	0.989508	0.607052	0.968536
RPS6KA3	Psychiatric disorders	Clinvar(2), DisGenet(10), Diseases(1), DrugBank(2), HPO(15), OpenTargets(8), PheGenI(1)	2.67	0.245567	0.968536	0.983177	0.607052	0.968536
CNOT1	Congenital, familial and genetic disorders	Clinvar(2), Diseases(1), GWAS(1), HPO(23), OpenTargets(4)	2.07	0.209959	0.987838	0.968359	0.598899	0.968359
OTX2	Endocrine disorders	Clinvar(2), DisGenet(1), Diseases(2), HPO(22), OpenTargets(4)	2.07	0.931031	0.988495	0.968359	0.959763	0.968359
PAX7	Nervous system disorders	Diseases(1), GWAS(3), HPO(12), OpenTargets(14), PheGenI(1)	2.07	0.987199	0.95363	0.968359	0.970415	0.968359
PKD1L1	Congenital, familial and genetic disorders	Clinvar(1), DisGenet(9), Diseases(1), HPO(14), OpenTargets(6)	2.07	0.987199	0.0320965	0.968359	0.509648	0.968359
RRAS2	Congenital, familial and genetic disorders	Clinvar(1), DisGenet(1), GWAS(2), HPO(25), OpenTargets(2)	2.07	0.169077	0.998668	0.968359	0.583873	0.968359
SMAD3	Cardiac disorders	DisGenet(3), GWAS(4), HPO(20), OpenTargets(3), PheGenI(1)	2.07	0.213809	0.998668	0.968359	0.606238	0.968359
STAT3	Congenital, familial and genetic disorders	Clinvar(1), DisGenet(4), Diseases(6), HPO(16), OpenTargets(4)	2.07	0.0592139	0.981846	0.968359	0.52053	0.968359
MC4R	Metabolism and nutrition disorders	DisGenet(3), Diseases(1), GWAS(13), HPO(6), OpenTargets(11), PheGenI(4), TTD(1)	2.67	0.968309	0.845632	0.983177	0.906971	0.968309
DOCK7	Congenital, familial and genetic disorders	DisGenet(2), GWAS(36), HPO(7), OpenTargets(1)	2.52	0.530058	0.968223	0.980191	0.74914	0.968223
DOCK7	Metabolism and nutrition disorders	DisGenet(1), GWAS(43), PheGenI(1)	2.24	0.530058	0.968223	0.973187	0.74914	0.968223
DOCK7	Nervous system disorders	Clinvar(1), DisGenet(2), Diseases(1), GWAS(5), HPO(22), OpenTargets(4)	2.38	0.530058	0.968223	0.977008	0.74914	0.968223
TSBP1	Respiratory, thoracic and mediastinal disorders	DisGenet(3), GWAS(36), OpenTargets(1)	2.06	0.987199	0.00160851	0.967999	0.494404	0.967999
CHRNA2	Nervous system disorders	Clinvar(2), DisGenet(4), Diseases(2), DrugBank(11), GWAS(2), HPO(19), OpenTargets(3), TTD(1)	2.99	0.967836	0.526221	0.987589	0.747029	0.967836
CHRNA2	Respiratory, thoracic and mediastinal disorders	DisGenet(1), DrugBank(32), GWAS(1), HPO(2)	2.13	0.967836	0.526221	0.970278	0.747029	0.967836
KLHL7	Congenital, familial and genetic disorders	Clinvar(2), DisGenet(14), Diseases(1), HPO(9), OpenTargets(5)	2.07	0.518952	0.967787	0.968359	0.74337	0.967787
KLHL7	Eye disorders	Clinvar(2), DisGenet(4), Diseases(1), HPO(22), OpenTargets(3)	2.11	0.518952	0.967787	0.969817	0.74337	0.967787
CA8	Nervous system disorders	Clinvar(1), DisGenet(5), DrugBank(1), GWAS(1), HPO(17), OpenTargets(3)	2.04	0.746353	0.982018	0.967645	0.864186	0.967645
F9	Congenital, familial and genetic disorders	Clinvar(4), DisGenet(3), Diseases(2), DrugBank(6), HPO(3), OpenTargets(10)	2.04	0.987199	0.427108	0.967645	0.707154	0.967645
POLR2A	Nervous system disorders	Clinvar(1), DisGenet(2), GWAS(2), HPO(16), OpenTargets(6), PheGenI(1)	2.04	0.207688	0.995205	0.967645	0.601446	0.967645
SLC32A1	Nervous system disorders	Clinvar(2), HPO(53), OpenTargets(4)	2.69	0.925757	0.967517	0.983326	0.946637	0.967517
SLC45A2	Eye disorders	Clinvar(2), DisGenet(2), Diseases(1), GWAS(3), HPO(11), OpenTargets(6), PheGenI(1)	2.03	0.987199	0.32552	0.967271	0.65636	0.967271
SMAD2	Musculoskeletal and connective tissue disorders	Clinvar(1), HPO(32), OpenTargets(6)	2.03	0.446238	0.993916	0.967271	0.720077	0.967271
ZIC3	Congenital, familial and genetic disorders	Clinvar(2), DisGenet(4), Diseases(2), HPO(50), OpenTargets(7)	3.35	0.967253	0.419808	0.991181	0.69353	0.967253
ACTL6B	Nervous system disorders	Clinvar(2), DisGenet(19), Diseases(1), GWAS(1), HPO(49), OpenTargets(8)	3.94	0.91551	0.967155	0.995411	0.941332	0.967155
ACTL6B	Psychiatric disorders	Clinvar(2), DisGenet(6), GWAS(1), HPO(19), OpenTargets(8)	2.29	0.91551	0.967155	0.974694	0.941332	0.967155
RTL1	Congenital, familial and genetic disorders	GWAS(1), HPO(50), OpenTargets(2)	2.51	0.96694	0.0304818	0.97982	0.498711	0.96694
RTL1	Musculoskeletal and connective tissue disorders	HPO(52), OpenTargets(2)	2.16	0.96694	0.0304818	0.971123	0.498711	0.96694
CNGB1	Eye disorders	Clinvar(2), DisGenet(3), Diseases(1), HPO(20), OpenTargets(4)	2.02	0.987199	0.249282	0.966845	0.618241	0.966845
FGF8	Endocrine disorders	Clinvar(1), DisGenet(1), Diseases(1), HPO(25), OpenTargets(2)	2.02	0.987199	0.572008	0.966845	0.779604	0.966845
PRKG1	Vascular disorders	Clinvar(2), DisGenet(2), Diseases(2), HPO(21), OpenTargets(3)	2.02	0.676917	0.986475	0.966845	0.831696	0.966845
SMC3	Psychiatric disorders	Clinvar(2), DisGenet(4), Diseases(1), HPO(20), OpenTargets(3)	2.02	0.318214	0.991577	0.966845	0.654896	0.966845
SRP54	Blood and lymphatic system disorders	Clinvar(3), DisGenet(1), Diseases(1), HPO(22), OpenTargets(3)	2.02	0.168107	0.995874	0.966845	0.581991	0.966845
TAB2	Cardiac disorders	Clinvar(1), DisGenet(3), GWAS(4), HPO(16), OpenTargets(6)	2.02	0.987199	0.860901	0.966845	0.92405	0.966845
ZIC2	Congenital, familial and genetic disorders	Clinvar(2), DisGenet(6), Diseases(2), HPO(47), OpenTargets(11)	3.43	0.946238	0.966829	0.99185	0.956533	0.966829
ZIC2	Nervous system disorders	Clinvar(2), DisGenet(5), Diseases(1), HPO(47), OpenTargets(10)	3.35	0.946238	0.966829	0.991181	0.956533	0.966829
KCNA1	Congenital, familial and genetic disorders	Clinvar(2), DisGenet(1), Diseases(3), HPO(17), OpenTargets(7)	2.02	0.95719	0.966571	0.966845	0.961881	0.966571
KCNA1	Nervous system disorders	Clinvar(2), DisGenet(3), Diseases(4), DrugBank(3), HPO(63), OpenTargets(12)	4.12	0.95719	0.966571	0.996294	0.961881	0.966571
CHRND	Congenital, familial and genetic disorders	Clinvar(4), DisGenet(4), Diseases(2), HPO(17), OpenTargets(5)	2.11	0.966449	0.646024	0.969817	0.806236	0.966449
CHRND	Musculoskeletal and connective tissue disorders	Clinvar(4), DisGenet(5), Diseases(2), HPO(30), OpenTargets(5)	2.7	0.966449	0.646024	0.983613	0.806236	0.966449
CHRND	Nervous system disorders	Clinvar(3), DisGenet(6), Diseases(1), HPO(31), OpenTargets(7)	2.78	0.966449	0.646024	0.984905	0.806236	0.966449
EBF3	Musculoskeletal and connective tissue disorders	Clinvar(1), DisGenet(13), HPO(13), OpenTargets(6)	2	0.698737	0.973533	0.966378	0.836135	0.966378
PURA	Musculoskeletal and connective tissue disorders	Clinvar(1), DisGenet(12), HPO(16), OpenTargets(4)	2	0.359569	0.992989	0.966378	0.676279	0.966378
MTOR	Congenital, familial and genetic disorders	Clinvar(1), DisGenet(19), Diseases(7), HPO(37), OpenTargets(7), TTD(1)	3.72	0.337166	0.96635	0.994091	0.651758	0.96635
MTOR	Gastrointestinal disorders	DisGenet(4), Diseases(3), DrugBank(1), HPO(4), OpenTargets(38)	2.85	0.337166	0.96635	0.985736	0.651758	0.96635
MTOR	Musculoskeletal and connective tissue disorders	DisGenet(13), Diseases(4), DrugBank(1), GWAS(1), HPO(22), OpenTargets(8)	2.96	0.337166	0.96635	0.987219	0.651758	0.96635
MTOR	Neoplasms benign, malignant and unspecified (incl cysts and polyps)	DisGenet(23), Diseases(7), DrugBank(8), GWAS(1), HPO(2), OpenTargets(186)	6.38	0.337166	0.96635	0.999685	0.651758	0.96635
MTOR	Nervous system disorders	Clinvar(2), DisGenet(34), Diseases(6), HPO(53), OpenTargets(26)	4.67	0.337166	0.96635	0.997898	0.651758	0.96635
MTOR	Psychiatric disorders	Clinvar(1), DisGenet(17), Diseases(3), HPO(15), OpenTargets(5)	2.51	0.337166	0.96635	0.97982	0.651758	0.96635
MTOR	Renal and urinary disorders	DisGenet(11), Diseases(4), DrugBank(2), HPO(1), OpenTargets(13)	2.07	0.337166	0.96635	0.968359	0.651758	0.96635
MTOR	Reproductive system and breast disorders	DisGenet(3), Diseases(3), DrugBank(2), GWAS(1), HPO(2), OpenTargets(50)	3.38	0.337166	0.96635	0.991455	0.651758	0.96635
MTOR	Skin and subcutaneous tissue disorders	DisGenet(7), Diseases(4), DrugBank(3), HPO(9), OpenTargets(11)	2.21	0.337166	0.96635	0.972512	0.651758	0.96635
UMOD	Renal and urinary disorders	Clinvar(1), DisGenet(6), Diseases(2), GWAS(7), HPO(5), OpenTargets(6), PheGenI(1)	2.14	0.966283	0.283122	0.970645	0.624702	0.966283
ABI1	Neoplasms benign, malignant and unspecified (incl cysts and polyps)	OpenTargets(76)	1.99	0.128281	0.978052	0.966139	0.553167	0.966139
FBXO11	Blood and lymphatic system disorders	DisGenet(1), GWAS(1), OpenTargets(36)	1.99	0.196686	0.975093	0.966139	0.585889	0.966139
FBXO11	Reproductive system and breast disorders	DisGenet(3), HPO(2), OpenTargets(33)	1.99	0.196686	0.975093	0.966139	0.585889	0.966139
RAD51	Neoplasms benign, malignant and unspecified (incl cysts and polyps)	Clinvar(2), DisGenet(2), Diseases(1), DrugBank(2), GWAS(1), HPO(12), OpenTargets(3), TTD(1)	1.99	0.857205	0.980802	0.966139	0.919004	0.966139
U2AF1	Blood and lymphatic system disorders	DisGenet(3), Diseases(1), OpenTargets(34)	1.99	0.850249	0.966037	0.966139	0.908143	0.966037
U2AF1	Neoplasms benign, malignant and unspecified (incl cysts and polyps)	DisGenet(10), Diseases(1), OpenTargets(109)	4.08	0.850249	0.966037	0.996076	0.908143	0.966037
DUSP6	Congenital, familial and genetic disorders	Clinvar(2), DisGenet(1), Diseases(2), GWAS(1), HPO(20), OpenTargets(1)	1.98	0.327558	0.976671	0.965872	0.652114	0.965872
GRK1	Eye disorders	Clinvar(2), DisGenet(1), Diseases(1), GWAS(1), HPO(20), OpenTargets(2)	1.98	0.987199	0.56132	0.965872	0.77426	0.965872
MOG	Nervous system disorders	Clinvar(1), DisGenet(1), Diseases(2), GWAS(3), HPO(19), OpenTargets(1)	1.98	0.969794	0.100661	0.965872	0.535228	0.965872
APOA5	Congenital, familial and genetic disorders	Clinvar(1), DisGenet(2), GWAS(23), HPO(1), OpenTargets(4)	2.07	0.965626	0.244659	0.968359	0.605142	0.965626
APOA5	Metabolism and nutrition disorders	Clinvar(3), DisGenet(5), GWAS(31), HPO(7), OpenTargets(6), PheGenI(2)	3.15	0.965626	0.244659	0.989214	0.605142	0.965626
CACNA1S	Congenital, familial and genetic disorders	Clinvar(4), DisGenet(8), Diseases(1), GWAS(1), HPO(9), OpenTargets(5)	2.04	0.965454	0.696391	0.967645	0.830923	0.965454
CACNA1S	Nervous system disorders	Clinvar(3), DisGenet(3), Diseases(1), DrugBank(4), HPO(23), OpenTargets(3)	2.47	0.965454	0.696391	0.979044	0.830923	0.965454
ACTG2	Gastrointestinal disorders	Clinvar(2), DisGenet(4), Diseases(1), HPO(17), OpenTargets(5)	1.97	0.615555	0.998668	0.96537	0.807111	0.96537
HCRT	Psychiatric disorders	Clinvar(1), DisGenet(1), DrugBank(1), HPO(25), OpenTargets(1)	1.97	0.987199	0.524091	0.96537	0.755645	0.96537
KCNJ13	Eye disorders	Clinvar(3), DisGenet(3), Diseases(2), HPO(19), OpenTargets(2)	1.97	0.967695	0.84384	0.96537	0.905767	0.96537
LMX1B	Skin and subcutaneous tissue disorders	Clinvar(2), DisGenet(1), Diseases(1), HPO(23), OpenTargets(2)	1.97	0.880817	0.987396	0.96537	0.934106	0.96537
PAX3	Eye disorders	Clinvar(2), DisGenet(3), Diseases(2), HPO(18), OpenTargets(4)	1.97	0.915062	0.974405	0.96537	0.944734	0.96537
PRKCB	Gastrointestinal disorders	DisGenet(4), DrugBank(1), GWAS(2), OpenTargets(20), PheGenI(2)	1.97	0.718738	0.975326	0.96537	0.847032	0.96537
ROS1	Neoplasms benign, malignant and unspecified (incl cysts and polyps)	DisGenet(5), Diseases(2), DrugBank(2), GWAS(1), OpenTargets(162), TTD(1)	5.71	0.965233	0.414817	0.99928	0.690025	0.965233
SCN8A	Nervous system disorders	Clinvar(5), DisGenet(49), Diseases(4), DrugBank(3), HPO(85), OpenTargets(30), TTD(1)	5.93	0.874929	0.964846	0.999439	0.919888	0.964846
SCN8A	Psychiatric disorders	Clinvar(1), DisGenet(13), Diseases(2), DrugBank(1), HPO(27), OpenTargets(16), TTD(1)	3.52	0.874929	0.964846	0.992511	0.919888	0.964846
ACTG1	Nervous system disorders	Clinvar(1), GWAS(1), HPO(22), OpenTargets(8)	1.96	0.0243241	0.994119	0.964822	0.509221	0.964822
EZH2	Gastrointestinal disorders	Diseases(1), GWAS(1), HPO(5), OpenTargets(25)	1.96	0.683578	0.972177	0.964822	0.827878	0.964822
NKX2-6	Cardiac disorders	Clinvar(1), DisGenet(2), HPO(26), OpenTargets(3)	1.96	0.987199	0.181289	0.964822	0.584244	0.964822
RPE65	Nervous system disorders	DisGenet(1), Diseases(1), HPO(25), OpenTargets(5)	1.96	0.987199	0.879921	0.964822	0.93356	0.964822
RPL27	Congenital, familial and genetic disorders	Clinvar(2), Diseases(1), HPO(27), OpenTargets(2)	1.96	0.0351539	0.998668	0.964822	0.516911	0.964822
YY1	Congenital, familial and genetic disorders	Clinvar(1), DisGenet(1), HPO(28), OpenTargets(2)	1.96	0.2247	0.980366	0.964822	0.602533	0.964822
GBX2	Congenital, familial and genetic disorders	GWAS(1), OpenTargets(1)	0.08	0.987199	0.964736	0.496304	0.975968	0.964736
KRT74	Skin and subcutaneous tissue disorders	Clinvar(4), DisGenet(3), Diseases(1), GWAS(1), HPO(35), OpenTargets(4)	2.93	0.964613	0.0331647	0.986886	0.498889	0.964613
CNBD1	Neoplasms benign, malignant and unspecified (incl cysts and polyps)	OpenTargets(74)	1.95	0.987199	0.0476842	0.964524	0.517442	0.964524
SMAD2	Gastrointestinal disorders	DisGenet(1), HPO(10), OpenTargets(26)	1.95	0.446238	0.993916	0.964524	0.720077	0.964524
NPRL2	Nervous system disorders	Clinvar(2), DisGenet(1), Diseases(2), GWAS(1), HPO(20), OpenTargets(2)	2.04	0.128699	0.964423	0.967645	0.546561	0.964423
DMP1	Metabolism and nutrition disorders	Clinvar(4), DisGenet(2), Diseases(4), GWAS(2), HPO(11), OpenTargets(3)	1.93	0.987199	0.190442	0.964209	0.588821	0.964209
GRM3	Psychiatric disorders	DisGenet(2), DrugBank(1), GWAS(11), OpenTargets(10), PheGenI(1), TTD(1)	1.93	0.970279	0.474258	0.964209	0.722269	0.964209
OPRD1	Psychiatric disorders	DisGenet(1), Diseases(1), DrugBank(21), GWAS(1), OpenTargets(1), TTD(1)	1.93	0.987199	0.850126	0.964209	0.918663	0.964209
PPP3CA	Congenital, familial and genetic disorders	Clinvar(1), DisGenet(2), Diseases(1), GWAS(2), HPO(19), OpenTargets(1)	1.93	0.494984	0.986647	0.964209	0.740816	0.964209
SLC12A1	Renal and urinary disorders	Clinvar(3), DisGenet(3), Diseases(2), DrugBank(4), HPO(10), OpenTargets(4)	1.93	0.987199	0.77872	0.964209	0.88296	0.964209
KCNH1	Congenital, familial and genetic disorders	Clinvar(2), DisGenet(4), HPO(41), OpenTargets(4)	2.7	0.964005	0.904331	0.983613	0.934168	0.964005
KCNH1	Musculoskeletal and connective tissue disorders	Clinvar(1), DisGenet(4), HPO(35), OpenTargets(3)	2.41	0.964005	0.904331	0.977645	0.934168	0.964005
CUL3	Neoplasms benign, malignant and unspecified (incl cysts and polyps)	GWAS(1), OpenTargets(67)	2.53	0.531206	0.963895	0.980378	0.74755	0.963895
CUL3	Nervous system disorders	Clinvar(1), DisGenet(1), Diseases(1), GWAS(1), HPO(16), OpenTargets(10)	2.14	0.531206	0.963895	0.970645	0.74755	0.963895
CUL3	Psychiatric disorders	Clinvar(1), DisGenet(1), GWAS(5), HPO(14), OpenTargets(12), PheGenI(1)	2.34	0.531206	0.963895	0.975958	0.74755	0.963895
CTNNB1	Hepatobiliary disorders	Clinvar(1), DisGenet(2), Diseases(2), HPO(8), OpenTargets(15)	1.92	0.125273	0.994947	0.963568	0.56011	0.963568
GJB1	Congenital, familial and genetic disorders	Clinvar(3), DisGenet(6), Diseases(5), HPO(5), OpenTargets(9)	1.92	0.770984	0.970415	0.963568	0.870699	0.963568
JAZF1	Skin and subcutaneous tissue disorders	DisGenet(5), GWAS(3), HPO(5), OpenTargets(14), PheGenI(1)	1.92	0.46748	0.995438	0.963568	0.731459	0.963568
SCN8A	General disorders and administration site conditions	Clinvar(1), DisGenet(6), DrugBank(1), HPO(15), OpenTargets(5)	1.92	0.874929	0.964846	0.963568	0.919888	0.963568
TUBG1	Nervous system disorders	Clinvar(1), DisGenet(1), Diseases(1), HPO(23), OpenTargets(2)	1.92	0.530359	0.97772	0.963568	0.75404	0.963568
ZFP36L1	Immune system disorders	DisGenet(9), Diseases(1), GWAS(8), OpenTargets(7), PheGenI(3)	1.92	0.132278	0.963717	0.963568	0.547997	0.963568
MYH3	Congenital, familial and genetic disorders	Clinvar(4), DisGenet(9), Diseases(4), HPO(52), OpenTargets(12)	3.79	0.614652	0.963514	0.994496	0.789083	0.963514
MYH3	Musculoskeletal and connective tissue disorders	Clinvar(5), DisGenet(13), Diseases(4), HPO(72), OpenTargets(13)	4.39	0.614652	0.963514	0.997243	0.789083	0.963514
CHD4	Gastrointestinal disorders	Clinvar(1), DisGenet(1), HPO(3), OpenTargets(27)	1.96	0.0316422	0.963274	0.964822	0.497458	0.963274
CHD4	Neoplasms benign, malignant and unspecified (incl cysts and polyps)	OpenTargets(121)	2.73	0.0316422	0.963274	0.984001	0.497458	0.963274
IMPG1	Eye disorders	Clinvar(4), DisGenet(2), Diseases(1), GWAS(1), HPO(31), OpenTargets(7)	2.85	0.963152	0.221114	0.985736	0.592133	0.963152
DYRK1A	Congenital, familial and genetic disorders	DisGenet(21), Diseases(2), HPO(41), OpenTargets(5)	3.25	0.111711	0.963041	0.990277	0.537376	0.963041
DYRK1A	Musculoskeletal and connective tissue disorders	DisGenet(23), DrugBank(1), HPO(29), OpenTargets(3)	2.86	0.111711	0.963041	0.985972	0.537376	0.963041
DYRK1A	Nervous system disorders	Clinvar(1), DisGenet(27), Diseases(2), GWAS(3), HPO(45), OpenTargets(10)	4.14	0.111711	0.963041	0.996425	0.537376	0.963041
DYRK1A	Psychiatric disorders	Clinvar(1), DisGenet(16), Diseases(1), GWAS(1), HPO(24), OpenTargets(8)	3.04	0.111711	0.963041	0.988126	0.537376	0.963041
KISS1R	Reproductive system and breast disorders	Clinvar(2), DisGenet(2), Diseases(1), HPO(20), OpenTargets(5), TTD(1)	2.19	0.962839	0.108341	0.971906	0.53559	0.962839
KPNA3	Nervous system disorders	Clinvar(1), Diseases(2), HPO(27), OpenTargets(1)	1.91	0.431196	0.979513	0.962709	0.705355	0.962709
NF2	Reproductive system and breast disorders	DisGenet(2), GWAS(1), HPO(4), OpenTargets(24)	1.91	0.266938	0.97742	0.962709	0.622179	0.962709
OPRK1	Psychiatric disorders	DrugBank(27), GWAS(1), OpenTargets(2), TTD(1)	1.91	0.987199	0.730882	0.962709	0.859041	0.962709
RPL15	Congenital, familial and genetic disorders	Clinvar(2), Diseases(1), HPO(26), OpenTargets(2)	1.91	0.106757	0.998668	0.962709	0.552712	0.962709
SMARCA4	Endocrine disorders	DisGenet(1), GWAS(10), HPO(6), OpenTargets(14)	1.91	0.237948	0.987021	0.962709	0.612485	0.962709
SMARCA4	Hepatobiliary disorders	GWAS(26), HPO(1), OpenTargets(9)	1.91	0.237948	0.987021	0.962709	0.612485	0.962709
TWIST2	Eye disorders	Clinvar(1), DisGenet(1), HPO(27), OpenTargets(2)	1.91	0.62275	0.998668	0.962709	0.810709	0.962709
TWIST2	Musculoskeletal and connective tissue disorders	Clinvar(1), DisGenet(1), HPO(28), OpenTargets(1)	1.91	0.62275	0.998668	0.962709	0.810709	0.962709
YY1	Psychiatric disorders	Clinvar(1), DisGenet(1), HPO(26), OpenTargets(3)	1.91	0.2247	0.980366	0.962709	0.602533	0.962709
HMGA2	Congenital, familial and genetic disorders	Clinvar(2), DisGenet(1), GWAS(2), HPO(25), OpenTargets(4), PheGenI(1)	2.38	0.962667	0.131302	0.977008	0.546984	0.962667
HMGA2	Gastrointestinal disorders	GWAS(6), HPO(8), OpenTargets(22), PheGenI(2)	2.21	0.962667	0.131302	0.972512	0.546984	0.962667
HMGA2	Musculoskeletal and connective tissue disorders	Clinvar(2), DisGenet(1), GWAS(3), HPO(20), OpenTargets(10), PheGenI(1)	2.47	0.962667	0.131302	0.979044	0.546984	0.962667
HMGA2	Neoplasms benign, malignant and unspecified (incl cysts and polyps)	Diseases(1), GWAS(2), HPO(1), OpenTargets(84)	3.74	0.962667	0.131302	0.994195	0.546984	0.962667
FSHR	Endocrine disorders	Clinvar(1), DisGenet(3), Diseases(1), DrugBank(5), GWAS(1), HPO(8), OpenTargets(3), PheGenI(1)	1.93	0.962446	0.652335	0.964209	0.807391	0.962446
FSHR	Reproductive system and breast disorders	Clinvar(1), DisGenet(6), Diseases(1), DrugBank(9), GWAS(2), HPO(14), OpenTargets(6), PheGenI(3), TTD(1)	3.03	0.962446	0.652335	0.987967	0.807391	0.962446
PCNA	Nervous system disorders	Clinvar(1), DisGenet(1), Diseases(1), DrugBank(8), HPO(15), OpenTargets(1)	1.98	0.165676	0.962317	0.965872	0.563996	0.962317
STAG2	Gastrointestinal disorders	HPO(17), OpenTargets(28)	1.9	0.15236	0.985579	0.962249	0.568969	0.962249
ZNF479	Neoplasms benign, malignant and unspecified (incl cysts and polyps)	OpenTargets(71)	1.89	0.987199	0.0107009	0.962225	0.49895	0.962225
INS	Endocrine disorders	Clinvar(5), DisGenet(9), Diseases(8), GWAS(4), HPO(18), OpenTargets(23), PheGenI(1)	3.74	0.962219	0.145822	0.994195	0.55402	0.962219
INS	Metabolism and nutrition disorders	Clinvar(5), DisGenet(9), Diseases(10), DrugBank(4), GWAS(3), HPO(23), OpenTargets(23), PheGenI(1)	4.14	0.962219	0.145822	0.996425	0.55402	0.962219
SOS1	Congenital, familial and genetic disorders	Clinvar(5), DisGenet(31), Diseases(3), HPO(31), OpenTargets(7)	3.69	0.233258	0.962083	0.993855	0.597671	0.962083
SOS1	Musculoskeletal and connective tissue disorders	Clinvar(3), DisGenet(21), Diseases(2), HPO(27), OpenTargets(4)	3.09	0.233258	0.962083	0.988705	0.597671	0.962083
FSHB	Endocrine disorders	DisGenet(1), Diseases(2), GWAS(5), HPO(13), OpenTargets(3), PheGenI(1)	1.88	0.987199	0.142512	0.962038	0.564856	0.962038
HMGA2	Reproductive system and breast disorders	DisGenet(1), Diseases(1), GWAS(3), HPO(3), OpenTargets(16), PheGenI(1)	1.88	0.962667	0.131302	0.962038	0.546984	0.962038
PAX7	Congenital, familial and genetic disorders	Clinvar(1), DisGenet(3), GWAS(4), HPO(8), OpenTargets(6), PheGenI(3)	1.88	0.987199	0.95363	0.962038	0.970415	0.962038
GRIN2A	Neoplasms benign, malignant and unspecified (incl cysts and polyps)	Diseases(1), OpenTargets(158)	4.19	0.961936	0.863633	0.996609	0.912785	0.961936
GRIN2A	Nervous system disorders	Clinvar(2), DisGenet(1), Diseases(2), DrugBank(3), GWAS(3), HPO(75), OpenTargets(29)	4.89	0.961936	0.863633	0.99832	0.912785	0.961936
GRIN2A	Psychiatric disorders	Clinvar(1), Diseases(1), GWAS(8), HPO(39), OpenTargets(23), PheGenI(1)	3.75	0.961936	0.863633	0.994285	0.912785	0.961936
GRIN2B	Blood and lymphatic system disorders	DisGenet(1), DrugBank(1)	0.08	0.969549	0.961838	0.496304	0.965693	0.961838
GRIN2B	Cardiac disorders	DisGenet(1), Diseases(1), OpenTargets(1)	0.19	0.969549	0.961838	0.649952	0.965693	0.961838
GRIN2B	Congenital, familial and genetic disorders	DisGenet(10), Diseases(1), HPO(7), OpenTargets(8)	1.68	0.969549	0.961838	0.953101	0.965693	0.961838
GRIN2B	Ear and labyrinth disorders	DisGenet(1), Diseases(1)	0.08	0.969549	0.961838	0.496304	0.965693	0.961838
GRIN2B	Endocrine disorders	DisGenet(2), DrugBank(1), HPO(2)	0.33	0.969549	0.961838	0.755706	0.965693	0.961838
GRIN2B	Eye disorders	DisGenet(4), GWAS(4), OpenTargets(4)	0.77	0.969549	0.961838	0.873681	0.965693	0.961838
GRIN2B	Gastrointestinal disorders	DisGenet(3), Diseases(1), DrugBank(4), GWAS(1), HPO(1), OpenTargets(1)	0.97	0.969549	0.961838	0.900175	0.965693	0.961838
GRIN2B	General disorders and administration site conditions	DisGenet(8), DrugBank(6), GWAS(1), HPO(2), OpenTargets(5)	1.6	0.969549	0.961838	0.949298	0.965693	0.961838
GRIN2B	Immune system disorders	DisGenet(1), DrugBank(3), HPO(1)	0.33	0.969549	0.961838	0.755706	0.965693	0.961838
GRIN2B	Infections and infestations	DrugBank(7), HPO(1), OpenTargets(1)	0.59	0.969549	0.961838	0.838801	0.965693	0.961838
GRIN2B	Metabolism and nutrition disorders	DisGenet(1), DrugBank(2), HPO(2)	0.33	0.969549	0.961838	0.755706	0.965693	0.961838
GRIN2B	Musculoskeletal and connective tissue disorders	DisGenet(12), HPO(8), OpenTargets(8)	1.58	0.969549	0.961838	0.948245	0.965693	0.961838
GRIN2B	Neoplasms benign, malignant and unspecified (incl cysts and polyps)	DisGenet(1), Diseases(2), HPO(1)	0.26	0.969549	0.961838	0.711291	0.965693	0.961838
GRIN2B	Pregnancy, puerperium and perinatal conditions	DisGenet(2), OpenTargets(2)	0.2	0.969549	0.961838	0.675466	0.965693	0.961838
GRIN2B	Renal and urinary disorders	DisGenet(1), Diseases(1)	0.08	0.969549	0.961838	0.496304	0.965693	0.961838
GRIN2B	Reproductive system and breast disorders	DisGenet(1), HPO(1), PheGenI(1)	0.19	0.969549	0.961838	0.649952	0.965693	0.961838
GRIN2B	Respiratory, thoracic and mediastinal disorders	DrugBank(7), HPO(2)	0.47	0.969549	0.961838	0.812498	0.965693	0.961838
GRIN2B	Skin and subcutaneous tissue disorders	DisGenet(1), HPO(2), OpenTargets(1)	0.26	0.969549	0.961838	0.711291	0.965693	0.961838
GRIN2B	Vascular disorders	DrugBank(1), HPO(1)	0.08	0.969549	0.961838	0.496304	0.965693	0.961838
CLDN16	Metabolism and nutrition disorders	Clinvar(1), DisGenet(5), Diseases(1), HPO(18), OpenTargets(3)	1.92	0.961734	0.717572	0.963568	0.839653	0.961734
CLDN16	Renal and urinary disorders	Clinvar(1), DisGenet(9), HPO(20), OpenTargets(5)	2.09	0.961734	0.717572	0.969065	0.839653	0.961734
DCC	Congenital, familial and genetic disorders	DisGenet(1), GWAS(1), HPO(22), OpenTargets(8)	1.96	0.961531	0.890229	0.964822	0.92588	0.961531
DCC	Gastrointestinal disorders	Clinvar(3), DisGenet(9), GWAS(2), HPO(7), OpenTargets(20)	2.51	0.961531	0.890229	0.97982	0.92588	0.961531
DCC	Musculoskeletal and connective tissue disorders	DisGenet(4), GWAS(2), HPO(18), OpenTargets(9), PheGenI(1)	2.21	0.961531	0.890229	0.972512	0.92588	0.961531
DCC	Neoplasms benign, malignant and unspecified (incl cysts and polyps)	Clinvar(3), DisGenet(10), Diseases(1), HPO(9), OpenTargets(92)	4.55	0.961531	0.890229	0.997665	0.92588	0.961531
DCC	Nervous system disorders	Clinvar(1), DisGenet(4), Diseases(1), GWAS(4), HPO(33), OpenTargets(23), PheGenI(1)	3.71	0.961531	0.890229	0.99399	0.92588	0.961531
DCC	Psychiatric disorders	DisGenet(4), GWAS(27), HPO(11), OpenTargets(21), PheGenI(1)	3.31	0.961531	0.890229	0.990818	0.92588	0.961531
IRF6	Congenital, familial and genetic disorders	Clinvar(5), DisGenet(7), Diseases(3), GWAS(8), HPO(46), OpenTargets(9), PheGenI(3)	4.11	0.619386	0.96142	0.996235	0.790403	0.96142
IRF6	Gastrointestinal disorders	Clinvar(1), DisGenet(7), GWAS(9), HPO(35), OpenTargets(6), PheGenI(4)	3.41	0.619386	0.96142	0.991704	0.790403	0.96142
IRF6	Musculoskeletal and connective tissue disorders	Clinvar(2), DisGenet(3), Diseases(2), GWAS(3), HPO(23), OpenTargets(3), PheGenI(1)	2.58	0.619386	0.96142	0.981369	0.790403	0.96142
CNGB3	Congenital, familial and genetic disorders	Clinvar(2), DisGenet(7), Diseases(4), GWAS(1), HPO(7), OpenTargets(9)	2.14	0.961341	0.254175	0.970645	0.607758	0.961341
CNGB3	Eye disorders	Clinvar(2), DisGenet(10), Diseases(4), HPO(30), OpenTargets(12), TTD(1)	3.32	0.961341	0.254175	0.990956	0.607758	0.961341
CDSN	Skin and subcutaneous tissue disorders	Clinvar(2), DisGenet(3), Diseases(2), GWAS(1), HPO(24), OpenTargets(7)	2.56	0.961101	0.0808305	0.981081	0.520966	0.961101
CACNA1S	Musculoskeletal and connective tissue disorders	Clinvar(2), DisGenet(2), HPO(23), OpenTargets(3)	1.87	0.965454	0.696391	0.961088	0.830923	0.961088
DUSP6	Reproductive system and breast disorders	Diseases(1), GWAS(1), HPO(25), OpenTargets(3)	1.87	0.327558	0.976671	0.961088	0.652114	0.961088
DYRK1A	Eye disorders	DisGenet(8), Diseases(1), HPO(19), OpenTargets(2)	1.87	0.111711	0.963041	0.961088	0.537376	0.961088
EFTUD2	Musculoskeletal and connective tissue disorders	Clinvar(1), DisGenet(9), Diseases(1), HPO(15), OpenTargets(1)	1.87	0.054106	0.989852	0.961088	0.521979	0.961088
GRIN2A	Respiratory, thoracic and mediastinal disorders	DrugBank(8), GWAS(1), HPO(4), OpenTargets(17)	1.87	0.961936	0.863633	0.961088	0.912785	0.961088
IMPG2	Congenital, familial and genetic disorders	Clinvar(5), DisGenet(4), Diseases(1), HPO(9), OpenTargets(8)	1.87	0.987199	0.273133	0.961088	0.630166	0.961088
KCNH1	Nervous system disorders	DisGenet(3), Diseases(1), GWAS(1), HPO(18), OpenTargets(4)	1.87	0.964005	0.904331	0.961088	0.934168	0.961088
KCNH5	Nervous system disorders	Clinvar(1), Diseases(1), HPO(26), OpenTargets(2)	1.87	0.00522458	0.967891	0.961088	0.486558	0.961088
KDM1A	Nervous system disorders	DisGenet(1), DrugBank(1), GWAS(1), HPO(22), OpenTargets(2)	1.87	0.337836	0.970801	0.961088	0.654318	0.961088
KISS1R	Endocrine disorders	Clinvar(3), DisGenet(3), Diseases(2), HPO(15), OpenTargets(4)	1.87	0.962839	0.108341	0.961088	0.53559	0.961088
MMP21	Congenital, familial and genetic disorders	Clinvar(1), DisGenet(2), Diseases(2), HPO(18), OpenTargets(4)	1.87	0.987199	0.263169	0.961088	0.625184	0.961088
MYOD1	Musculoskeletal and connective tissue disorders	Clinvar(1), DisGenet(1), HPO(20), OpenTargets(8)	1.87	0.974288	0.525024	0.961088	0.749656	0.961088
PAX5	Blood and lymphatic system disorders	Clinvar(1), DisGenet(3), Diseases(1), HPO(1), OpenTargets(21)	1.87	0.885293	0.982306	0.961088	0.9338	0.961088
PDCD10	Nervous system disorders	Clinvar(3), DisGenet(4), Diseases(3), HPO(11), OpenTargets(6)	1.87	0.0705533	0.97931	0.961088	0.524932	0.961088
POLR3B	Congenital, familial and genetic disorders	Clinvar(2), DisGenet(4), Diseases(4), HPO(15), OpenTargets(2)	1.87	0.413417	0.989459	0.961088	0.701438	0.961088
PRPF4	Eye disorders	Clinvar(2), DisGenet(1), Diseases(1), HPO(22), OpenTargets(1)	1.87	0.102232	0.982957	0.961088	0.542595	0.961088
TMEM270	Congenital, familial and genetic disorders	Diseases(1), HPO(43)	1.87	0.987199	0.155675	0.961088	0.571437	0.961088
TUBB4A	Congenital, familial and genetic disorders	Clinvar(1), DisGenet(5), Diseases(1), HPO(13), OpenTargets(7)	1.87	0.824746	0.998668	0.961088	0.911707	0.961088
UGT1A4	Metabolism and nutrition disorders	DisGenet(9), GWAS(9), OpenTargets(9), PheGenI(3)	1.87	0.97346	0.0297328	0.961088	0.501596	0.961088
SCN1A	Congenital, familial and genetic disorders	Clinvar(3), DisGenet(14), Diseases(4), GWAS(1), HPO(23), OpenTargets(12)	3.25	0.86747	0.961021	0.990277	0.914246	0.961021
SCN1A	General disorders and administration site conditions	DisGenet(5), DrugBank(1), GWAS(3), HPO(19), OpenTargets(5), PheGenI(1)	2.34	0.86747	0.961021	0.975958	0.914246	0.961021
SCN1A	Musculoskeletal and connective tissue disorders	DisGenet(9), Diseases(1), HPO(32), OpenTargets(3)	2.48	0.86747	0.961021	0.97945	0.914246	0.961021
SCN1A	Nervous system disorders	Clinvar(7), DisGenet(29), Diseases(7), DrugBank(5), GWAS(9), HPO(140), OpenTargets(35), PheGenI(3)	6.78	0.86747	0.961021	0.999806	0.914246	0.961021
SCN1A	Psychiatric disorders	Clinvar(2), DisGenet(11), Diseases(2), DrugBank(3), HPO(48), OpenTargets(15)	3.96	0.86747	0.961021	0.995528	0.914246	0.961021
KRT83	Skin and subcutaneous tissue disorders	Clinvar(1), DisGenet(1), Diseases(3), HPO(22), OpenTargets(3)	2.02	0.960892	0.0389602	0.966845	0.499926	0.960892
XPO1	Neoplasms benign, malignant and unspecified (incl cysts and polyps)	DisGenet(4), DrugBank(4), OpenTargets(111), TTD(1)	4.41	0.120184	0.960819	0.997291	0.540501	0.960819
PHOX2A	Eye disorders	Clinvar(2), DisGenet(1), Diseases(1), HPO(22), OpenTargets(2)	1.92	0.929177	0.960659	0.963568	0.944918	0.960659
GFPT1	Musculoskeletal and connective tissue disorders	Clinvar(3), DisGenet(2), Diseases(1), GWAS(3), HPO(30), OpenTargets(4)	2.73	0.21783	0.960567	0.984001	0.589198	0.960567
GFPT1	Nervous system disorders	Clinvar(3), DisGenet(2), Diseases(1), GWAS(1), HPO(28), OpenTargets(6)	2.65	0.21783	0.960567	0.982581	0.589198	0.960567
SERPINC1	Vascular disorders	DisGenet(1), Diseases(1), DrugBank(26), HPO(12), OpenTargets(7), TTD(1)	2.93	0.960506	0.103479	0.986886	0.531992	0.960506
PBRM1	Neoplasms benign, malignant and unspecified (incl cysts and polyps)	Clinvar(1), DisGenet(5), Diseases(2), GWAS(1), HPO(2), OpenTargets(157)	5.64	0.185058	0.960407	0.999189	0.572733	0.960407
IL12B	Skin and subcutaneous tissue disorders	DisGenet(1), Diseases(1), DrugBank(2), GWAS(6), HPO(6), OpenTargets(6), PheGenI(1)	1.85	0.987199	0.275147	0.960274	0.631173	0.960274
TERT	Immune system disorders	Clinvar(2), Diseases(1), DrugBank(1), GWAS(5), HPO(9), OpenTargets(3), PheGenI(2)	1.85	0.987199	0.182688	0.960274	0.584944	0.960274
ZBTB20	Congenital, familial and genetic disorders	DisGenet(5), GWAS(1), HPO(20), OpenTargets(4)	1.87	0.934156	0.960199	0.961088	0.947177	0.960199
ZBTB20	Musculoskeletal and connective tissue disorders	DisGenet(4), GWAS(1), HPO(34), OpenTargets(3)	2.37	0.934156	0.960199	0.976526	0.947177	0.960199
ZBTB20	Nervous system disorders	DisGenet(1), GWAS(2), HPO(23), OpenTargets(6)	1.96	0.934156	0.960199	0.964822	0.947177	0.960199
ATP6V1B2	Nervous system disorders	Clinvar(1), HPO(28), OpenTargets(5)	1.83	0.211316	0.976327	0.960056	0.593821	0.960056
ATP6V1B2	Skin and subcutaneous tissue disorders	Clinvar(1), HPO(29), OpenTargets(4)	1.83	0.211316	0.976327	0.960056	0.593821	0.960056
TERT	Endocrine disorders	Diseases(1), HPO(21), OpenTargets(12)	1.83	0.987199	0.182688	0.960056	0.584944	0.960056
GABRA3	Nervous system disorders	Clinvar(1), Diseases(1), DrugBank(10), HPO(22)	2.04	0.959941	0.520401	0.967645	0.740171	0.959941
SCN2A	Congenital, familial and genetic disorders	Clinvar(3), DisGenet(5), Diseases(3), GWAS(1), HPO(21), OpenTargets(11)	2.77	0.937029	0.959744	0.98468	0.948387	0.959744
SCN2A	General disorders and administration site conditions	Clinvar(1), DisGenet(6), Diseases(1), DrugBank(4), GWAS(1), HPO(15), OpenTargets(8), PheGenI(1)	2.68	0.937029	0.959744	0.983222	0.948387	0.959744
SCN2A	Nervous system disorders	Clinvar(5), DisGenet(36), Diseases(6), DrugBank(6), GWAS(7), HPO(111), OpenTargets(32), PheGenI(1)	6.42	0.937029	0.959744	0.999709	0.948387	0.959744
SCN2A	Psychiatric disorders	Clinvar(1), DisGenet(16), Diseases(1), DrugBank(4), GWAS(5), HPO(34), OpenTargets(21)	4.13	0.937029	0.959744	0.996363	0.948387	0.959744
QKI	Neoplasms benign, malignant and unspecified (incl cysts and polyps)	DisGenet(1), OpenTargets(84)	2.93	0.527498	0.959413	0.986886	0.743455	0.959413
IGF2BP1	Cardiac disorders	DisGenet(1), GWAS(2), OpenTargets(2)	0.33	0.959339	0.989999	0.755706	0.974669	0.959339
IGF2BP1	Congenital, familial and genetic disorders	GWAS(2), OpenTargets(2), PheGenI(1)	0.33	0.959339	0.989999	0.755706	0.974669	0.959339
IGF2BP1	Endocrine disorders	GWAS(1), OpenTargets(1)	0.08	0.959339	0.989999	0.496304	0.974669	0.959339
IGF2BP1	Gastrointestinal disorders	GWAS(3), OpenTargets(2), PheGenI(2)	0.46	0.959339	0.989999	0.803842	0.974669	0.959339
IGF2BP1	General disorders and administration site conditions	GWAS(1), OpenTargets(1)	0.08	0.959339	0.989999	0.496304	0.974669	0.959339
IGF2BP1	Metabolism and nutrition disorders	GWAS(2), OpenTargets(3), PheGenI(1)	0.4	0.959339	0.989999	0.783562	0.974669	0.959339
IGF2BP1	Musculoskeletal and connective tissue disorders	GWAS(2), OpenTargets(1)	0.14	0.959339	0.989999	0.600826	0.974669	0.959339
IGF2BP1	Nervous system disorders	GWAS(4), OpenTargets(2)	0.31	0.959339	0.989999	0.742873	0.974669	0.959339
IGF2BP1	Psychiatric disorders	GWAS(2), OpenTargets(2)	0.2	0.959339	0.989999	0.675466	0.974669	0.959339
IGF2BP1	Vascular disorders	DisGenet(1), GWAS(2), OpenTargets(2)	0.33	0.959339	0.989999	0.755706	0.974669	0.959339
FLNC	Cardiac disorders	Clinvar(1), DisGenet(10), Diseases(1), GWAS(2), HPO(27), OpenTargets(16)	3.25	0.646466	0.959241	0.990277	0.802854	0.959241
FLNC	Congenital, familial and genetic disorders	Clinvar(4), DisGenet(10), Diseases(2), HPO(5), OpenTargets(14)	2.25	0.646466	0.959241	0.973741	0.802854	0.959241
FLNC	Musculoskeletal and connective tissue disorders	Clinvar(3), DisGenet(4), Diseases(2), HPO(36), OpenTargets(7)	2.92	0.646466	0.959241	0.986658	0.802854	0.959241
FLNC	Nervous system disorders	Clinvar(3), DisGenet(1), Diseases(2), HPO(33), OpenTargets(6)	2.66	0.646466	0.959241	0.982913	0.802854	0.959241
AKT3	Musculoskeletal and connective tissue disorders	Clinvar(1), DisGenet(5), GWAS(1), HPO(12), OpenTargets(7)	1.82	0.394004	0.992	0.959125	0.693002	0.959125
CTNNB1	Respiratory, thoracic and mediastinal disorders	DisGenet(1), HPO(7), OpenTargets(20), TTD(1)	1.82	0.125273	0.994947	0.959125	0.56011	0.959125
CUL3	Congenital, familial and genetic disorders	Clinvar(3), DisGenet(6), GWAS(1), HPO(11), OpenTargets(5)	1.82	0.531206	0.963895	0.959125	0.74755	0.959125
DLX3	Congenital, familial and genetic disorders	Clinvar(3), DisGenet(5), Diseases(1), HPO(12), OpenTargets(5)	1.82	0.891309	0.964527	0.959125	0.927918	0.959125
EXOC6B	Musculoskeletal and connective tissue disorders	Clinvar(1), DisGenet(9), HPO(18), OpenTargets(1)	1.82	0.431289	0.978967	0.959125	0.705128	0.959125
HCRT	Nervous system disorders	Clinvar(1), DisGenet(1), Diseases(1), DrugBank(1), HPO(19), OpenTargets(1)	1.82	0.987199	0.524091	0.959125	0.755645	0.959125
HMGA2	Endocrine disorders	DisGenet(2), Diseases(1), GWAS(2), HPO(8), OpenTargets(9), PheGenI(2)	1.82	0.962667	0.131302	0.959125	0.546984	0.959125
HMX1	Congenital, familial and genetic disorders	Clinvar(1), DisGenet(1), Diseases(3), HPO(18), OpenTargets(3)	1.82	0.987199	0.214011	0.959125	0.600605	0.959125
IL23R	Skin and subcutaneous tissue disorders	DisGenet(5), Diseases(1), GWAS(4), HPO(9), OpenTargets(2), PheGenI(3)	1.82	0.987199	0.282201	0.959125	0.6347	0.959125
MAX	Nervous system disorders	DisGenet(1), GWAS(1), HPO(12), OpenTargets(15)	1.82	0.138675	0.989158	0.959125	0.563917	0.959125
MTOR	Respiratory, thoracic and mediastinal disorders	DisGenet(3), Diseases(1), DrugBank(3), HPO(4), OpenTargets(15)	1.82	0.337166	0.96635	0.959125	0.651758	0.959125
NAA15	Psychiatric disorders	Clinvar(1), DisGenet(11), HPO(10), OpenTargets(7)	1.82	0.206392	0.971084	0.959125	0.588738	0.959125
PHOX2B	Respiratory, thoracic and mediastinal disorders	Clinvar(2), DisGenet(1), Diseases(1), HPO(11), OpenTargets(11)	1.82	0.917972	0.992688	0.959125	0.95533	0.959125
PSMD12	Congenital, familial and genetic disorders	Clinvar(1), DisGenet(1), HPO(24), OpenTargets(3)	1.82	0.140628	0.962746	0.959125	0.551687	0.959125
RS1	Eye disorders	Clinvar(1), DisGenet(3), Diseases(1), HPO(15), OpenTargets(3), TTD(1)	1.82	0.987199	0.893802	0.959125	0.940501	0.959125
SMARCA4	Cardiac disorders	DisGenet(5), GWAS(6), HPO(8), OpenTargets(4), PheGenI(3)	1.82	0.237948	0.987021	0.959125	0.612485	0.959125
TACR3	Congenital, familial and genetic disorders	Clinvar(1), DisGenet(2), Diseases(1), HPO(19), OpenTargets(3)	1.82	0.987199	0.634249	0.959125	0.810724	0.959125
TMC1	Ear and labyrinth disorders	Clinvar(6), DisGenet(5), Diseases(1), HPO(3), OpenTargets(11)	1.82	0.987199	0.914197	0.959125	0.950698	0.959125
UGT1A4	Hepatobiliary disorders	DisGenet(9), GWAS(12), OpenTargets(7), PheGenI(1)	1.82	0.97346	0.0297328	0.959125	0.501596	0.959125
WNT1	Musculoskeletal and connective tissue disorders	Clinvar(2), DisGenet(3), Diseases(1), HPO(13), OpenTargets(7)	1.82	0.919747	0.975922	0.959125	0.947834	0.959125
C1orf141	Immune system disorders	DisGenet(18), GWAS(8), OpenTargets(14), PheGenI(2)	2.37	0.959081	0.0202168	0.976526	0.489649	0.959081
GRM5	Psychiatric disorders	DisGenet(3), DrugBank(4), GWAS(14), OpenTargets(8)	1.82	0.958823	0.879393	0.959125	0.919108	0.958823
DPYSL5	Congenital, familial and genetic disorders	Clinvar(1), Diseases(1), HPO(50), OpenTargets(1)	2.76	0.907922	0.958793	0.984514	0.933357	0.958793
DPYSL5	Musculoskeletal and connective tissue disorders	Clinvar(1), Diseases(1), HPO(28), OpenTargets(1)	1.91	0.907922	0.958793	0.962709	0.933357	0.958793
DPYSL5	Nervous system disorders	Clinvar(1), Diseases(1), GWAS(3), HPO(26), OpenTargets(1)	2.11	0.907922	0.958793	0.969817	0.933357	0.958793
STMN4	Neoplasms benign, malignant and unspecified (incl cysts and polyps)	DrugBank(1), GWAS(2)	0.14	0.958707	0.958695	0.600826	0.958701	0.958695
GRID2	Nervous system disorders	DisGenet(5), Diseases(1), GWAS(1), HPO(26)	2	0.950038	0.958645	0.966378	0.954342	0.958645
GATA2	Blood and lymphatic system disorders	Clinvar(4), DisGenet(4), Diseases(1), GWAS(2), HPO(26), OpenTargets(31)	3.6	0.571143	0.958486	0.99327	0.764814	0.958486
GATA2	Neoplasms benign, malignant and unspecified (incl cysts and polyps)	Clinvar(2), DisGenet(3), Diseases(1), GWAS(1), HPO(10), OpenTargets(105)	4.88	0.571143	0.958486	0.99831	0.764814	0.958486
ACAN	Musculoskeletal and connective tissue disorders	Clinvar(3), DisGenet(4), Diseases(3), GWAS(2), HPO(34), OpenTargets(6), PheGenI(1)	3.24	0.958117	0.311977	0.990115	0.635047	0.958117
ALDH1A2	Congenital, familial and genetic disorders	GWAS(49), HPO(16), OpenTargets(1)	2.89	0.694807	0.958099	0.98627	0.826453	0.958099
ALDH1A2	Endocrine disorders	DisGenet(4), DrugBank(1), GWAS(19), HPO(1), OpenTargets(3)	1.92	0.694807	0.958099	0.963568	0.826453	0.958099
ALDH1A2	Hepatobiliary disorders	DrugBank(1), GWAS(43), HPO(1)	2.24	0.694807	0.958099	0.973187	0.826453	0.958099
ALDH1A2	Metabolism and nutrition disorders	DisGenet(6), DrugBank(7), GWAS(71), OpenTargets(5)	3.76	0.694807	0.958099	0.994319	0.826453	0.958099
ALDH1A2	Musculoskeletal and connective tissue disorders	DisGenet(5), Diseases(1), GWAS(5), HPO(9), OpenTargets(4), PheGenI(1)	1.88	0.694807	0.958099	0.962038	0.826453	0.958099
ALDH1A2	Respiratory, thoracic and mediastinal disorders	Clinvar(1), GWAS(71), HPO(7), OpenTargets(1)	3.55	0.694807	0.958099	0.992782	0.826453	0.958099
ALDH1A2	Vascular disorders	Clinvar(1), DisGenet(6), GWAS(74), HPO(4), OpenTargets(6)	4.04	0.694807	0.958099	0.995937	0.826453	0.958099
ABCG5	Metabolism and nutrition disorders	Clinvar(1), DisGenet(1), Diseases(1), GWAS(6), HPO(8), OpenTargets(4), PheGenI(1)	1.79	0.965921	0.40201	0.958037	0.683965	0.958037
GRM1	General disorders and administration site conditions	Clinvar(1), DisGenet(4), Diseases(1), DrugBank(1), GWAS(1), HPO(10), OpenTargets(4)	1.79	0.987199	0.84772	0.958037	0.91746	0.958037
TBX15	Congenital, familial and genetic disorders	GWAS(5), HPO(27), OpenTargets(1)	1.79	0.784853	0.96465	0.958037	0.874751	0.958037
TSHR	Gastrointestinal disorders	DisGenet(1), HPO(6), OpenTargets(26)	1.79	0.971888	0.224227	0.958037	0.598058	0.958037
GRIA1	Nervous system disorders	Clinvar(2), DrugBank(7), GWAS(3), HPO(15), OpenTargets(5)	2.11	0.86243	0.957872	0.969817	0.910151	0.957872
GRIA1	Psychiatric disorders	Clinvar(2), DisGenet(1), DrugBank(6), GWAS(7), HPO(19), OpenTargets(8), PheGenI(1), TTD(1)	3.03	0.86243	0.957872	0.987967	0.910151	0.957872
C9orf72	Nervous system disorders	Clinvar(2), DisGenet(7), Diseases(3), GWAS(3), HPO(19), OpenTargets(5), PheGenI(2), TTD(1)	2.9	0.433965	0.9577	0.98653	0.695833	0.9577
COLEC10	Congenital, familial and genetic disorders	DisGenet(1), Diseases(1), HPO(25), OpenTargets(1)	1.77	0.966645	0.693383	0.957569	0.830014	0.957569
DYNC1H1	Psychiatric disorders	Clinvar(1), DisGenet(10), HPO(7), OpenTargets(10)	1.77	0.0842686	0.982736	0.957569	0.533502	0.957569
EPHA4	Nervous system disorders	GWAS(1), HPO(25), OpenTargets(1), PheGenI(1)	1.77	0.495334	0.972385	0.957569	0.73386	0.957569
GRIN2A	Musculoskeletal and connective tissue disorders	DrugBank(1), GWAS(1), HPO(14), OpenTargets(12)	1.77	0.961936	0.863633	0.957569	0.912785	0.957569
INS	Nervous system disorders	Diseases(12), GWAS(1), HPO(13), OpenTargets(2)	1.77	0.962219	0.145822	0.957569	0.55402	0.957569
KCNA2	Psychiatric disorders	Clinvar(1), DisGenet(1), HPO(15), OpenTargets(11)	1.77	0.893998	0.988335	0.957569	0.941167	0.957569
KCNH1	Gastrointestinal disorders	Clinvar(1), DisGenet(10), HPO(16), OpenTargets(1)	1.77	0.964005	0.904331	0.957569	0.934168	0.957569
PPP3CA	Musculoskeletal and connective tissue disorders	DisGenet(1), Diseases(1), GWAS(2), HPO(24)	1.77	0.494984	0.986647	0.957569	0.740816	0.957569
PURA	Congenital, familial and genetic disorders	Clinvar(1), DisGenet(6), HPO(17), OpenTargets(4)	1.77	0.359569	0.992989	0.957569	0.676279	0.957569
SCN2A	Musculoskeletal and connective tissue disorders	DisGenet(8), GWAS(1), HPO(18), OpenTargets(1)	1.77	0.937029	0.959744	0.957569	0.948387	0.957569
STAT3	Musculoskeletal and connective tissue disorders	DisGenet(2), Diseases(2), HPO(21), OpenTargets(3)	1.77	0.0592139	0.981846	0.957569	0.52053	0.957569
STAT3	Respiratory, thoracic and mediastinal disorders	DisGenet(1), Diseases(2), HPO(16), OpenTargets(9)	1.77	0.0592139	0.981846	0.957569	0.52053	0.957569
TRIP12	Congenital, familial and genetic disorders	Clinvar(1), DisGenet(9), HPO(15), OpenTargets(3)	1.77	0.266619	0.971452	0.957569	0.619036	0.957569
ZBTB20	Psychiatric disorders	DisGenet(6), GWAS(3), HPO(14), OpenTargets(5)	1.77	0.934156	0.960199	0.957569	0.947177	0.957569
ZIC3	Cardiac disorders	Clinvar(1), DisGenet(3), HPO(21), OpenTargets(3)	1.77	0.967253	0.419808	0.957569	0.69353	0.957569
DNM1	Nervous system disorders	Clinvar(2), DisGenet(8), Diseases(2), GWAS(1), HPO(66), OpenTargets(10)	4.17	0.658972	0.957368	0.996536	0.80817	0.957368
DNM1	Psychiatric disorders	Clinvar(2), DisGenet(6), Diseases(1), GWAS(1), HPO(26), OpenTargets(7)	2.73	0.658972	0.957368	0.984001	0.80817	0.957368
EXT1	Congenital, familial and genetic disorders	Clinvar(1), DisGenet(1), Diseases(2), GWAS(1), HPO(22), OpenTargets(6)	2.29	0.544357	0.95719	0.974694	0.750774	0.95719
EXT1	Musculoskeletal and connective tissue disorders	Clinvar(2), DisGenet(3), Diseases(3), GWAS(1), HPO(51), OpenTargets(8)	3.6	0.544357	0.95719	0.99327	0.750774	0.95719
EXT1	Neoplasms benign, malignant and unspecified (incl cysts and polyps)	Clinvar(2), DisGenet(4), Diseases(2), HPO(6), OpenTargets(96)	4.45	0.544357	0.95719	0.997378	0.750774	0.95719
EXT1	Nervous system disorders	Diseases(1), GWAS(4), HPO(16), OpenTargets(15)	2.13	0.544357	0.95719	0.970278	0.750774	0.95719
KCNA1	Cardiac disorders	HPO(3)	0.08	0.95719	0.966571	0.496304	0.961881	0.95719
KCNA1	Ear and labyrinth disorders	Diseases(1), HPO(1)	0.08	0.95719	0.966571	0.496304	0.961881	0.95719
KCNA1	Eye disorders	HPO(3)	0.08	0.95719	0.966571	0.496304	0.961881	0.95719
KCNA1	Gastrointestinal disorders	HPO(5)	0.15	0.95719	0.966571	0.62812	0.961881	0.95719
KCNA1	General disorders and administration site conditions	Clinvar(2), DisGenet(1), Diseases(2), DrugBank(2), HPO(11), OpenTargets(3)	1.64	0.95719	0.966571	0.951148	0.961881	0.95719
KCNA1	Immune system disorders	DisGenet(2), DrugBank(1), HPO(3), OpenTargets(3)	0.68	0.95719	0.966571	0.859023	0.961881	0.95719
KCNA1	Metabolism and nutrition disorders	HPO(2), OpenTargets(1)	0.14	0.95719	0.966571	0.600826	0.961881	0.95719
KCNA1	Musculoskeletal and connective tissue disorders	DisGenet(2), HPO(18), OpenTargets(4)	1.4	0.95719	0.966571	0.937123	0.961881	0.95719
KCNA1	Neoplasms benign, malignant and unspecified (incl cysts and polyps)	Diseases(1), OpenTargets(2)	0.14	0.95719	0.966571	0.600826	0.961881	0.95719
KCNA1	Pregnancy, puerperium and perinatal conditions	HPO(1), OpenTargets(1)	0.08	0.95719	0.966571	0.496304	0.961881	0.95719
KCNA1	Psychiatric disorders	DrugBank(10), HPO(20), OpenTargets(1)	1.71	0.95719	0.966571	0.954469	0.961881	0.95719
KCNA1	Renal and urinary disorders	HPO(2), OpenTargets(1)	0.14	0.95719	0.966571	0.600826	0.961881	0.95719
TBX20	Cardiac disorders	Clinvar(2), DisGenet(5), Diseases(2), GWAS(4), HPO(26), OpenTargets(9)	2.93	0.923866	0.956896	0.986886	0.940381	0.956896
CTRC	Gastrointestinal disorders	Clinvar(1), DisGenet(4), GWAS(2), HPO(14), OpenTargets(4)	1.76	0.957841	0.0281243	0.956707	0.492983	0.956707
DMRT1	Reproductive system and breast disorders	DisGenet(5), Diseases(1), GWAS(5), HPO(4), OpenTargets(6), PheGenI(2)	1.76	0.987199	0.48052	0.956707	0.73386	0.956707
ITPR1	Eye disorders	Clinvar(1), DisGenet(1), Diseases(1), DrugBank(4), HPO(12), OpenTargets(4)	1.76	0.50935	0.970943	0.956707	0.740146	0.956707
ITPR1	Psychiatric disorders	Clinvar(1), DisGenet(4), Diseases(1), HPO(15), OpenTargets(4)	1.76	0.50935	0.970943	0.956707	0.740146	0.956707
JAZF1	Gastrointestinal disorders	DisGenet(5), GWAS(2), HPO(4), OpenTargets(13), PheGenI(1)	1.76	0.46748	0.995438	0.956707	0.731459	0.956707
JAZF1	Reproductive system and breast disorders	DisGenet(2), GWAS(2), HPO(1), OpenTargets(19), PheGenI(1)	1.76	0.46748	0.995438	0.956707	0.731459	0.956707
LMO1	Nervous system disorders	DisGenet(1), Diseases(1), GWAS(4), HPO(8), OpenTargets(8), PheGenI(1)	1.76	0.853006	0.988022	0.956707	0.920514	0.956707
MYMK	Congenital, familial and genetic disorders	Clinvar(2), DisGenet(1), Diseases(1), HPO(20), OpenTargets(1)	1.76	0.987199	0.151292	0.956707	0.569246	0.956707
NPHS2	Renal and urinary disorders	Clinvar(2), DisGenet(5), Diseases(1), HPO(10), OpenTargets(7)	1.76	0.963416	0.540956	0.956707	0.752186	0.956707
RAD51	Reproductive system and breast disorders	Clinvar(2), DisGenet(2), Diseases(1), GWAS(1), HPO(14), OpenTargets(3)	1.76	0.857205	0.980802	0.956707	0.919004	0.956707
SAG	Congenital, familial and genetic disorders	Clinvar(5), DisGenet(2), Diseases(2), HPO(11), OpenTargets(5)	1.76	0.987199	0.618587	0.956707	0.802893	0.956707
SMARCA4	Vascular disorders	DisGenet(7), GWAS(9), HPO(3), OpenTargets(2), PheGenI(4)	1.76	0.237948	0.987021	0.956707	0.612485	0.956707
SP7	Congenital, familial and genetic disorders	Clinvar(2), DisGenet(1), Diseases(1), GWAS(1), HPO(14), OpenTargets(4)	1.76	0.987199	0.198073	0.956707	0.592636	0.956707
TRAPPC6B	Nervous system disorders	Clinvar(1), DisGenet(1), Diseases(1), HPO(21), OpenTargets(1)	1.76	0.0446821	0.973932	0.956707	0.509307	0.956707
SIN3A	Congenital, familial and genetic disorders	DisGenet(4), HPO(43), OpenTargets(3)	2.41	0.189288	0.956619	0.977645	0.572954	0.956619
SIN3A	Musculoskeletal and connective tissue disorders	DisGenet(3), HPO(32), OpenTargets(1)	1.91	0.189288	0.956619	0.962709	0.572954	0.956619
SIN3A	Nervous system disorders	Clinvar(1), DisGenet(2), HPO(37), OpenTargets(3)	2.41	0.189288	0.956619	0.977645	0.572954	0.956619
SIN3A	Psychiatric disorders	Clinvar(1), DisGenet(1), HPO(24), OpenTargets(3)	1.82	0.189288	0.956619	0.959125	0.572954	0.956619
DCX	Congenital, familial and genetic disorders	Clinvar(3), DisGenet(5), Diseases(3), HPO(14), OpenTargets(8)	2.16	0.956558	0.858022	0.971123	0.90729	0.956558
DCX	Nervous system disorders	Clinvar(2), DisGenet(3), Diseases(3), HPO(33), OpenTargets(6)	2.74	0.956558	0.858022	0.984264	0.90729	0.956558
STAG1	Congenital, familial and genetic disorders	DisGenet(2), GWAS(3), HPO(22), OpenTargets(3)	1.87	0.299391	0.956337	0.961088	0.627864	0.956337
STAG1	Neoplasms benign, malignant and unspecified (incl cysts and polyps)	OpenTargets(74)	1.95	0.299391	0.956337	0.964524	0.627864	0.956337
STAG1	Nervous system disorders	Clinvar(1), DisGenet(2), GWAS(4), HPO(15), OpenTargets(14)	2.29	0.299391	0.956337	0.974694	0.627864	0.956337
STAG1	Psychiatric disorders	Clinvar(1), DisGenet(3), GWAS(12), HPO(10), OpenTargets(16), PheGenI(1)	2.73	0.299391	0.956337	0.984001	0.627864	0.956337
CACNG2	Cardiac disorders	DrugBank(5)	0.15	0.956251	0.985364	0.62812	0.970807	0.956251
CACNG2	Infections and infestations	DrugBank(3)	0.08	0.956251	0.985364	0.496304	0.970807	0.956251
CACNG2	Nervous system disorders	Clinvar(1), DisGenet(2), HPO(5), OpenTargets(1)	0.68	0.956251	0.985364	0.859023	0.970807	0.956251
CACNG2	Psychiatric disorders	Clinvar(1), DisGenet(2), GWAS(1), HPO(4), OpenTargets(1)	0.75	0.956251	0.985364	0.86914	0.970807	0.956251
CACNG2	Skin and subcutaneous tissue disorders	DrugBank(3)	0.08	0.956251	0.985364	0.496304	0.970807	0.956251
PITX3	Eye disorders	Clinvar(3), DisGenet(4), Diseases(1), HPO(12), OpenTargets(7)	1.87	0.956184	0.922565	0.961088	0.939374	0.956184
PAX6	Congenital, familial and genetic disorders	Clinvar(12), DisGenet(17), Diseases(7), HPO(40), OpenTargets(31)	4.39	0.956042	0.780813	0.997243	0.868428	0.956042
PAX6	Eye disorders	Clinvar(11), DisGenet(20), Diseases(7), GWAS(1), HPO(60), OpenTargets(32)	5.04	0.956042	0.780813	0.998597	0.868428	0.956042
PAX6	Nervous system disorders	Clinvar(3), DisGenet(2), Diseases(1), GWAS(1), HPO(27), OpenTargets(7)	2.65	0.956042	0.780813	0.982581	0.868428	0.956042
PAX6	Psychiatric disorders	DisGenet(1), GWAS(8), HPO(6), OpenTargets(16)	1.91	0.956042	0.780813	0.962709	0.868428	0.956042
PHOX2B	Gastrointestinal disorders	DisGenet(3), HPO(7), OpenTargets(22)	1.75	0.917972	0.992688	0.955997	0.95533	0.955997
PURA	Psychiatric disorders	DisGenet(11), HPO(16), OpenTargets(5)	1.75	0.359569	0.992989	0.955997	0.676279	0.955997
RAD51	Nervous system disorders	DisGenet(3), Diseases(1), HPO(28)	1.75	0.857205	0.980802	0.955997	0.919004	0.955997
SCN8A	Musculoskeletal and connective tissue disorders	DisGenet(19), HPO(12), OpenTargets(1)	1.75	0.874929	0.964846	0.955997	0.919888	0.955997
TERT	Musculoskeletal and connective tissue disorders	GWAS(4), HPO(20), OpenTargets(8)	1.75	0.987199	0.182688	0.955997	0.584944	0.955997
SLC12A6	Congenital, familial and genetic disorders	Clinvar(2), DisGenet(6), Diseases(2), HPO(18), OpenTargets(8)	2.29	0.48362	0.955993	0.974694	0.719807	0.955993
SLC12A6	Musculoskeletal and connective tissue disorders	DisGenet(3), HPO(28), OpenTargets(3)	1.83	0.48362	0.955993	0.960056	0.719807	0.955993
SLC12A6	Nervous system disorders	Clinvar(2), DisGenet(2), Diseases(4), HPO(48), OpenTargets(4)	3.19	0.48362	0.955993	0.989633	0.719807	0.955993
ECT2L	Neoplasms benign, malignant and unspecified (incl cysts and polyps)	DisGenet(10), OpenTargets(57)	2.51	0.955852	0.247778	0.97982	0.601815	0.955852
SLC22A12	Metabolism and nutrition disorders	Clinvar(3), DisGenet(4), DrugBank(3), GWAS(2), HPO(4), OpenTargets(2), PheGenI(1), TTD(1)	1.74	0.987199	0.314334	0.95582	0.650767	0.95582
SIX6	Blood and lymphatic system disorders	GWAS(1), OpenTargets(1)	0.08	0.987199	0.955803	0.496304	0.971501	0.955803
SIX6	Endocrine disorders	HPO(5)	0.15	0.987199	0.955803	0.62812	0.971501	0.955803
SIX6	Gastrointestinal disorders	GWAS(1), HPO(1)	0.08	0.987199	0.955803	0.496304	0.971501	0.955803
SIX6	General disorders and administration site conditions	HPO(1), OpenTargets(1)	0.08	0.987199	0.955803	0.496304	0.971501	0.955803
SIX6	Immune system disorders	GWAS(1), OpenTargets(1)	0.08	0.987199	0.955803	0.496304	0.971501	0.955803
SIX6	Metabolism and nutrition disorders	HPO(1), OpenTargets(1)	0.08	0.987199	0.955803	0.496304	0.971501	0.955803
SIX6	Musculoskeletal and connective tissue disorders	Diseases(1), HPO(12), OpenTargets(1)	0.89	0.987199	0.955803	0.890082	0.971501	0.955803
SIX6	Neoplasms benign, malignant and unspecified (incl cysts and polyps)	GWAS(1), HPO(2), OpenTargets(1)	0.26	0.987199	0.955803	0.711291	0.971501	0.955803
SIX6	Nervous system disorders	DisGenet(1), HPO(19), OpenTargets(2)	1.3	0.987199	0.955803	0.929814	0.971501	0.955803
SIX6	Psychiatric disorders	HPO(3)	0.08	0.987199	0.955803	0.496304	0.971501	0.955803
SIX6	Reproductive system and breast disorders	HPO(4)	0.11	0.987199	0.955803	0.568914	0.971501	0.955803
SIX6	Vascular disorders	GWAS(1), HPO(2), OpenTargets(2)	0.33	0.987199	0.955803	0.755706	0.971501	0.955803
FOXE3	Congenital, familial and genetic disorders	Clinvar(2), DisGenet(3), Diseases(1), HPO(20), OpenTargets(9)	2.25	0.955692	0.437594	0.973741	0.696643	0.955692
FOXE3	Eye disorders	Clinvar(3), DisGenet(2), Diseases(2), HPO(29), OpenTargets(9)	2.66	0.955692	0.437594	0.982913	0.696643	0.955692
FOXE3	Vascular disorders	Clinvar(1), DisGenet(2), Diseases(1), HPO(20), OpenTargets(5)	1.97	0.955692	0.437594	0.96537	0.696643	0.955692
PDE4D	Congenital, familial and genetic disorders	Clinvar(1), DisGenet(1), GWAS(1), HPO(31), OpenTargets(3)	2.34	0.639148	0.955606	0.975958	0.797377	0.955606
PDE4D	Musculoskeletal and connective tissue disorders	Clinvar(1), DisGenet(3), HPO(38), OpenTargets(2)	2.45	0.639148	0.955606	0.978601	0.797377	0.955606
GUCA1A	Eye disorders	Clinvar(1), DisGenet(5), Diseases(2), HPO(19), OpenTargets(9)	2.29	0.955496	0.765459	0.974694	0.860477	0.955496
CHRNA2	Psychiatric disorders	DisGenet(2), DrugBank(5), GWAS(4), HPO(16)	1.72	0.967836	0.526221	0.955384	0.747029	0.955384
SHOC2	Musculoskeletal and connective tissue disorders	DisGenet(6), Diseases(1), HPO(17), OpenTargets(3)	1.72	0.15527	0.974074	0.955384	0.564672	0.955384
YY1	Musculoskeletal and connective tissue disorders	Clinvar(1), DisGenet(3), HPO(22), OpenTargets(1)	1.72	0.2247	0.980366	0.955384	0.602533	0.955384
ZBTB18	Nervous system disorders	Clinvar(1), DisGenet(5), HPO(16), OpenTargets(5)	1.72	0.536811	0.967633	0.955384	0.752222	0.955384
BCL11A	Blood and lymphatic system disorders	DisGenet(3), GWAS(3), HPO(6), OpenTargets(16), PheGenI(1), TTD(2)	2.19	0.755304	0.955373	0.971906	0.855339	0.955373
BCL11A	Congenital, familial and genetic disorders	DisGenet(7), Diseases(1), GWAS(5), HPO(9), OpenTargets(8), PheGenI(1), TTD(1)	2.34	0.755304	0.955373	0.975958	0.855339	0.955373
BCL11A	Neoplasms benign, malignant and unspecified (incl cysts and polyps)	DisGenet(2), Diseases(1), GWAS(1), OpenTargets(100), TTD(1)	4.35	0.755304	0.955373	0.997153	0.855339	0.955373
BCL11A	Nervous system disorders	DisGenet(3), GWAS(5), HPO(10), OpenTargets(17)	2.09	0.755304	0.955373	0.969065	0.855339	0.955373
BCL11A	Psychiatric disorders	DisGenet(3), GWAS(7), HPO(6), OpenTargets(13)	1.82	0.755304	0.955373	0.959125	0.855339	0.955373
GABRB2	Nervous system disorders	Clinvar(1), DisGenet(1), Diseases(1), DrugBank(5), GWAS(1), HPO(37), OpenTargets(6), TTD(1)	3.35	0.955275	0.955164	0.991181	0.95522	0.955275
GABRB2	Psychiatric disorders	Clinvar(1), DisGenet(1), DrugBank(4), GWAS(2), HPO(14), OpenTargets(8)	2.14	0.955275	0.955164	0.970645	0.95522	0.955275
GABRB2	Cardiac disorders	DrugBank(6)	0.19	0.955275	0.955164	0.649952	0.95522	0.955164
GABRB2	Congenital, familial and genetic disorders	HPO(5), OpenTargets(1), TTD(1)	0.46	0.955275	0.955164	0.803842	0.95522	0.955164
GABRB2	Eye disorders	HPO(6)	0.19	0.955275	0.955164	0.649952	0.95522	0.955164
GABRB2	Gastrointestinal disorders	DrugBank(3), HPO(2)	0.26	0.955275	0.955164	0.711291	0.95522	0.955164
GABRB2	General disorders and administration site conditions	DrugBank(5), GWAS(1), HPO(10), OpenTargets(2)	1.25	0.955275	0.955164	0.926281	0.95522	0.955164
GABRB2	Hepatobiliary disorders	GWAS(1), PheGenI(1)	0.08	0.955275	0.955164	0.496304	0.95522	0.955164
GABRB2	Infections and infestations	DrugBank(3), HPO(1)	0.2	0.955275	0.955164	0.675466	0.95522	0.955164
GABRB2	Metabolism and nutrition disorders	DrugBank(1), HPO(3)	0.2	0.955275	0.955164	0.675466	0.95522	0.955164
GABRB2	Musculoskeletal and connective tissue disorders	DrugBank(1), HPO(10), TTD(1)	0.77	0.955275	0.955164	0.873681	0.95522	0.955164
GABRB2	Reproductive system and breast disorders	DrugBank(2), HPO(1)	0.14	0.955275	0.955164	0.600826	0.95522	0.955164
GABRB2	Skin and subcutaneous tissue disorders	DrugBank(3), HPO(2)	0.26	0.955275	0.955164	0.711291	0.95522	0.955164
GABRB2	Vascular disorders	DrugBank(3)	0.08	0.955275	0.955164	0.496304	0.95522	0.955164
ACTN2	Cardiac disorders	Clinvar(4), DisGenet(4), Diseases(2), GWAS(1), HPO(18), OpenTargets(9)	2.52	0.797739	0.954931	0.980191	0.876335	0.954931
ETV1	Neoplasms benign, malignant and unspecified (incl cysts and polyps)	Diseases(2), OpenTargets(113)	3.51	0.716584	0.954765	0.992425	0.835674	0.954765
F7	Blood and lymphatic system disorders	Clinvar(1), DisGenet(3), Diseases(1), DrugBank(6), GWAS(1), HPO(3), OpenTargets(5), PheGenI(1), TTD(1)	1.93	0.954606	0.231686	0.964209	0.593146	0.954606
CSRP3	Cardiac disorders	Clinvar(5), DisGenet(4), Diseases(2), HPO(14), OpenTargets(6)	2.07	0.875549	0.95455	0.968359	0.91505	0.95455
ACAN	Congenital, familial and genetic disorders	Clinvar(2), DisGenet(3), GWAS(1), HPO(15), OpenTargets(3)	1.71	0.958117	0.311977	0.954469	0.635047	0.954469
ACTG2	Renal and urinary disorders	Clinvar(4), DisGenet(3), Diseases(1), HPO(9), OpenTargets(7)	1.71	0.615555	0.998668	0.954469	0.807111	0.954469
AKT3	Psychiatric disorders	DisGenet(2), GWAS(6), HPO(8), OpenTargets(7), PheGenI(1)	1.71	0.394004	0.992	0.954469	0.693002	0.954469
CCR3	Immune system disorders	DisGenet(13), GWAS(7), OpenTargets(2), PheGenI(1), TTD(1)	1.71	0.987199	0.195624	0.954469	0.591412	0.954469
CHRM1	Psychiatric disorders	DrugBank(27), GWAS(1), OpenTargets(3)	1.71	0.857414	0.967333	0.954469	0.912373	0.954469
DCC	Reproductive system and breast disorders	GWAS(1), HPO(15), OpenTargets(15)	1.71	0.961531	0.890229	0.954469	0.92588	0.954469
EEF2	Nervous system disorders	Clinvar(1), DisGenet(1), Diseases(2), HPO(18), OpenTargets(2)	1.71	0.0328148	0.956147	0.954469	0.494481	0.954469
IFITM5	Musculoskeletal and connective tissue disorders	Clinvar(2), DisGenet(2), Diseases(4), HPO(12), OpenTargets(4)	1.71	0.968757	0.421005	0.954469	0.694881	0.954469
JAZF1	Metabolism and nutrition disorders	DisGenet(4), GWAS(12), HPO(1), OpenTargets(6), PheGenI(1)	1.71	0.46748	0.995438	0.954469	0.731459	0.954469
LHX3	Endocrine disorders	Clinvar(2), DisGenet(1), Diseases(1), HPO(18), OpenTargets(2)	1.71	0.987199	0.620239	0.954469	0.803719	0.954469
MTOR	Blood and lymphatic system disorders	Diseases(1), DrugBank(2), GWAS(1), HPO(1), OpenTargets(19)	1.71	0.337166	0.96635	0.954469	0.651758	0.954469
MYO1H	Nervous system disorders	Clinvar(2), DisGenet(1), GWAS(4), HPO(13), OpenTargets(4)	1.71	0.987199	0.642199	0.954469	0.814699	0.954469
PHOX2B	Congenital, familial and genetic disorders	Clinvar(2), DisGenet(5), Diseases(3), HPO(7), OpenTargets(7)	1.71	0.917972	0.992688	0.954469	0.95533	0.954469
SMAD3	Endocrine disorders	DisGenet(3), GWAS(3), HPO(1), OpenTargets(14), PheGenI(3)	1.71	0.213809	0.998668	0.954469	0.606238	0.954469
SMARCD1	Congenital, familial and genetic disorders	Clinvar(1), HPO(27), OpenTargets(3)	1.71	0.0610864	0.973785	0.954469	0.517436	0.954469
TACR3	Endocrine disorders	Clinvar(1), DisGenet(2), Diseases(1), HPO(15), OpenTargets(5)	1.71	0.987199	0.634249	0.954469	0.810724	0.954469
HLF	Neoplasms benign, malignant and unspecified (incl cysts and polyps)	Diseases(1), OpenTargets(65)	2.48	0.499822	0.95444	0.97945	0.727131	0.95444
TRPC7	Endocrine disorders	GWAS(1), OpenTargets(2)	0.14	0.954336	0.962869	0.600826	0.958602	0.954336
TRPC7	Metabolism and nutrition disorders	GWAS(2), OpenTargets(1)	0.14	0.954336	0.962869	0.600826	0.958602	0.954336
TRPC7	Nervous system disorders	DisGenet(1), GWAS(2), OpenTargets(2)	0.33	0.954336	0.962869	0.755706	0.958602	0.954336
TRPC7	Psychiatric disorders	GWAS(1), OpenTargets(2)	0.14	0.954336	0.962869	0.600826	0.958602	0.954336
TRPC7	Reproductive system and breast disorders	GWAS(1), OpenTargets(1)	0.08	0.954336	0.962869	0.496304	0.958602	0.954336
PDE6D	Congenital, familial and genetic disorders	Clinvar(1), DisGenet(6), Diseases(2), HPO(45), OpenTargets(3)	3.09	0.488341	0.954268	0.988705	0.721305	0.954268
PDE6D	Nervous system disorders	Clinvar(1), DisGenet(6), Diseases(1), HPO(25), OpenTargets(2)	2.25	0.488341	0.954268	0.973741	0.721305	0.954268
RP1	Eye disorders	Clinvar(2), DisGenet(3), Diseases(1), HPO(23), OpenTargets(6)	2.25	0.954225	0.066047	0.973741	0.510136	0.954225
NEUROD1	Endocrine disorders	Clinvar(2), DisGenet(3), Diseases(2), HPO(14), OpenTargets(6)	1.87	0.953992	0.30278	0.961088	0.628386	0.953992
NEUROD1	Metabolism and nutrition disorders	Clinvar(2), DisGenet(3), Diseases(2), HPO(16), OpenTargets(6)	1.97	0.953992	0.30278	0.96537	0.628386	0.953992
KIF5A	Congenital, familial and genetic disorders	Clinvar(1), DisGenet(2), Diseases(3), HPO(11), OpenTargets(7)	1.71	0.818724	0.953961	0.954469	0.886342	0.953961
KIF5A	Nervous system disorders	Clinvar(3), DisGenet(6), Diseases(6), GWAS(2), HPO(48), OpenTargets(12)	3.86	0.818724	0.953961	0.994939	0.886342	0.953961
GRIA2	Nervous system disorders	Clinvar(1), Diseases(1), DrugBank(20), HPO(19), OpenTargets(6), TTD(1)	2.93	0.807661	0.953814	0.986886	0.880737	0.953814
ABCG8	Congenital, familial and genetic disorders	Clinvar(1), DisGenet(1), Diseases(1), GWAS(32), HPO(3), OpenTargets(4)	2.69	0.953648	0.38749	0.983326	0.670569	0.953648
ABCG8	Hepatobiliary disorders	Clinvar(1), DisGenet(4), GWAS(32), HPO(3), OpenTargets(10), PheGenI(1)	3.04	0.953648	0.38749	0.988126	0.670569	0.953648
ABCG8	Metabolism and nutrition disorders	Clinvar(1), DisGenet(1), Diseases(1), GWAS(35), HPO(11), OpenTargets(6), PheGenI(1)	3.35	0.953648	0.38749	0.991181	0.670569	0.953648
ABCG8	Vascular disorders	DisGenet(3), GWAS(3), HPO(16), OpenTargets(5)	1.72	0.953648	0.38749	0.955384	0.670569	0.953648
PAX7	Blood and lymphatic system disorders	OpenTargets(9)	0.29	0.987199	0.95363	0.730698	0.970415	0.95363
PAX7	Endocrine disorders	Diseases(1), HPO(1), OpenTargets(4)	0.4	0.987199	0.95363	0.783562	0.970415	0.95363
PAX7	Eye disorders	GWAS(2), HPO(2), OpenTargets(3)	0.46	0.987199	0.95363	0.803842	0.970415	0.95363
PAX7	General disorders and administration site conditions	HPO(3), OpenTargets(2)	0.26	0.987199	0.95363	0.711291	0.970415	0.95363
PAX7	Hepatobiliary disorders	OpenTargets(5)	0.15	0.987199	0.95363	0.62812	0.970415	0.95363
PAX7	Metabolism and nutrition disorders	GWAS(1), HPO(1)	0.08	0.987199	0.95363	0.496304	0.970415	0.95363
PAX7	Psychiatric disorders	HPO(1), OpenTargets(2), PheGenI(1)	0.26	0.987199	0.95363	0.711291	0.970415	0.95363
PAX7	Renal and urinary disorders	HPO(2), OpenTargets(6)	0.42	0.987199	0.95363	0.79228	0.970415	0.95363
PAX7	Reproductive system and breast disorders	HPO(2), OpenTargets(12)	0.72	0.987199	0.95363	0.865282	0.970415	0.95363
PAX7	Respiratory, thoracic and mediastinal disorders	HPO(2), OpenTargets(5)	0.37	0.987199	0.95363	0.769572	0.970415	0.95363
PAX7	Skin and subcutaneous tissue disorders	OpenTargets(6)	0.19	0.987199	0.95363	0.649952	0.970415	0.95363
PRKCB	Immune system disorders	DisGenet(6), DrugBank(2), GWAS(4), OpenTargets(8), PheGenI(1), TTD(1)	1.7	0.718738	0.975326	0.953624	0.847032	0.953624
SLCO1B1	Metabolism and nutrition disorders	Clinvar(1), DisGenet(2), GWAS(11), HPO(5), OpenTargets(2), PheGenI(1)	1.7	0.987199	0.181135	0.953624	0.584167	0.953624
HRG	Metabolism and nutrition disorders	DrugBank(1), GWAS(60)	2.36	0.953488	0.0489796	0.976398	0.501234	0.953488
LRP1	Nervous system disorders	DisGenet(5), GWAS(9), HPO(5), OpenTargets(3), PheGenI(2)	1.71	0.247728	0.953409	0.954469	0.600569	0.953409
LRP1	Vascular disorders	DisGenet(6), DrugBank(5), GWAS(13), HPO(1), OpenTargets(5), PheGenI(2)	2.24	0.247728	0.953409	0.973187	0.600569	0.953409
BMPR1A	Congenital, familial and genetic disorders	Clinvar(2), DisGenet(1), Diseases(1), DrugBank(1), HPO(18), OpenTargets(4)	1.98	0.482779	0.9532	0.965872	0.717989	0.9532
BMPR1A	Gastrointestinal disorders	Clinvar(2), DisGenet(4), Diseases(1), HPO(35), OpenTargets(25)	3.41	0.482779	0.9532	0.991704	0.717989	0.9532
BMPR1A	Neoplasms benign, malignant and unspecified (incl cysts and polyps)	Clinvar(2), DisGenet(7), Diseases(1), HPO(42), OpenTargets(95)	5.12	0.482779	0.9532	0.998708	0.717989	0.9532
CHRNA1	Congenital, familial and genetic disorders	Clinvar(5), DisGenet(3), Diseases(1), HPO(20), OpenTargets(5)	2.21	0.953163	0.855818	0.972512	0.90449	0.953163
CHRNA1	Musculoskeletal and connective tissue disorders	Clinvar(5), DisGenet(4), Diseases(1), GWAS(2), HPO(40), OpenTargets(6)	3.28	0.953163	0.855818	0.990596	0.90449	0.953163
CHRNA1	Nervous system disorders	Clinvar(4), DisGenet(5), Diseases(1), DrugBank(6), GWAS(2), HPO(42), OpenTargets(7), TTD(1)	3.85	0.953163	0.855818	0.994849	0.90449	0.953163
COPB2	Nervous system disorders	Clinvar(1), DisGenet(1), Diseases(1), HPO(23)	1.68	0.0277437	0.964337	0.953101	0.49604	0.953101
CRYGC	Eye disorders	DisGenet(5), Diseases(1), HPO(15), OpenTargets(5)	1.68	0.987199	0.489385	0.953101	0.738292	0.953101
EBF3	Psychiatric disorders	DisGenet(9), GWAS(2), HPO(8), OpenTargets(7)	1.68	0.698737	0.973533	0.953101	0.836135	0.953101
LMX1B	Eye disorders	DisGenet(2), GWAS(6), HPO(13), OpenTargets(5)	1.68	0.880817	0.987396	0.953101	0.934106	0.953101
MEIS2	Congenital, familial and genetic disorders	Clinvar(1), DisGenet(1), HPO(22), OpenTargets(2)	1.68	0.557372	0.988673	0.953101	0.773023	0.953101
MMP13	Congenital, familial and genetic disorders	Clinvar(2), DisGenet(3), HPO(17), OpenTargets(4)	1.68	0.987199	0.568392	0.953101	0.777796	0.953101
SCN8A	Congenital, familial and genetic disorders	Clinvar(2), DisGenet(11), HPO(9), OpenTargets(4)	1.68	0.874929	0.964846	0.953101	0.919888	0.953101
SMARCD1	Musculoskeletal and connective tissue disorders	Clinvar(1), DisGenet(1), HPO(21), OpenTargets(3)	1.68	0.0610864	0.973785	0.953101	0.517436	0.953101
HRK	Nervous system disorders	GWAS(42), OpenTargets(7), PheGenI(1)	2.41	0.952942	0.0270806	0.977645	0.490011	0.952942
BSND	Metabolism and nutrition disorders	Clinvar(2), DisGenet(1), Diseases(2), GWAS(4), HPO(17), OpenTargets(4)	2.14	0.952801	0.278333	0.970645	0.615567	0.952801
RORA	Immune system disorders	DisGenet(4), GWAS(11), HPO(1), OpenTargets(10), PheGenI(1)	1.87	0.592606	0.952752	0.961088	0.772679	0.952752
RORA	Nervous system disorders	Clinvar(1), DisGenet(2), Diseases(1), GWAS(5), HPO(21), OpenTargets(7)	2.47	0.592606	0.952752	0.979044	0.772679	0.952752
RORA	Respiratory, thoracic and mediastinal disorders	DisGenet(5), GWAS(14), OpenTargets(10), PheGenI(1)	1.87	0.592606	0.952752	0.961088	0.772679	0.952752
TANC2	Nervous system disorders	Clinvar(1), DisGenet(1), GWAS(3), HPO(12), OpenTargets(7)	1.71	0.607739	0.952549	0.954469	0.780144	0.952549
BMPR1A	Nervous system disorders	HPO(27), OpenTargets(11)	1.67	0.482779	0.9532	0.952526	0.717989	0.952526
KAT5	Congenital, familial and genetic disorders	GWAS(7), HPO(17), OpenTargets(6)	1.67	0.119717	0.971292	0.952526	0.545505	0.952526
MPL	Nervous system disorders	Diseases(2), HPO(18), OpenTargets(10)	1.67	0.987199	0.413435	0.952526	0.700317	0.952526
QRICH1	Nervous system disorders	DisGenet(16), HPO(11), OpenTargets(3)	1.67	0.0952211	0.981029	0.952526	0.538125	0.952526
SOX11	Congenital, familial and genetic disorders	DisGenet(5), Diseases(1), HPO(27), OpenTargets(3)	2.13	0.952389	0.621516	0.970278	0.786953	0.952389
SOX11	Musculoskeletal and connective tissue disorders	DisGenet(5), Diseases(1), HPO(20), OpenTargets(2)	1.77	0.952389	0.621516	0.957569	0.786953	0.952389
SOX11	Nervous system disorders	Clinvar(1), DisGenet(5), Diseases(1), GWAS(1), HPO(18), OpenTargets(3)	2.09	0.952389	0.621516	0.969065	0.786953	0.952389
UFC1	Nervous system disorders	Clinvar(1), DisGenet(1), GWAS(1), HPO(27), OpenTargets(3)	2.16	0.0280322	0.952297	0.971123	0.490165	0.952297
KLF1	Blood and lymphatic system disorders	Clinvar(3), DisGenet(1), Diseases(2), HPO(17), OpenTargets(5)	1.92	0.952082	0.239588	0.963568	0.595835	0.952082
KCNC1	Congenital, familial and genetic disorders	Clinvar(1), DisGenet(2), HPO(2), OpenTargets(3)	0.61	0.951972	0.994432	0.843938	0.973202	0.951972
KCNC1	General disorders and administration site conditions	DisGenet(1), HPO(2)	0.14	0.951972	0.994432	0.600826	0.973202	0.951972
KCNC1	Immune system disorders	DrugBank(1), HPO(1)	0.08	0.951972	0.994432	0.496304	0.973202	0.951972
KCNC1	Musculoskeletal and connective tissue disorders	DisGenet(1), HPO(2)	0.14	0.951972	0.994432	0.600826	0.973202	0.951972
KCNC1	Psychiatric disorders	DisGenet(3), HPO(3), OpenTargets(1)	0.46	0.951972	0.994432	0.803842	0.973202	0.951972
ZMIZ1	Congenital, familial and genetic disorders	Clinvar(1), DisGenet(3), GWAS(2), HPO(25), OpenTargets(6)	2.34	0.265109	0.95188	0.975958	0.608494	0.95188
ZMIZ1	Gastrointestinal disorders	DisGenet(14), GWAS(8), HPO(1), OpenTargets(6), PheGenI(4)	2.16	0.265109	0.95188	0.971123	0.608494	0.95188
ZMIZ1	Immune system disorders	DisGenet(19), GWAS(6), HPO(1), OpenTargets(3), PheGenI(11)	2.47	0.265109	0.95188	0.979044	0.608494	0.95188
ZMIZ1	Metabolism and nutrition disorders	DisGenet(5), GWAS(8), HPO(2), OpenTargets(6), PheGenI(3)	1.71	0.265109	0.95188	0.954469	0.608494	0.95188
ZMIZ1	Musculoskeletal and connective tissue disorders	Clinvar(1), DisGenet(5), GWAS(2), HPO(20), OpenTargets(4), PheGenI(3)	2.38	0.265109	0.95188	0.977008	0.608494	0.95188
ZMIZ1	Nervous system disorders	DisGenet(6), GWAS(2), HPO(17), OpenTargets(5), PheGenI(1)	2.07	0.265109	0.95188	0.968359	0.608494	0.95188
BSND	Renal and urinary disorders	Clinvar(2), DisGenet(1), Diseases(2), HPO(15), OpenTargets(3)	1.66	0.952801	0.278333	0.951806	0.615567	0.951806
CLRN1	Congenital, familial and genetic disorders	Clinvar(5), DisGenet(4), Diseases(2), HPO(8), OpenTargets(4)	1.66	0.987199	0.613615	0.951806	0.800407	0.951806
COLEC10	Musculoskeletal and connective tissue disorders	DisGenet(1), GWAS(2), HPO(16), OpenTargets(3), PheGenI(1)	1.66	0.966645	0.693383	0.951806	0.830014	0.951806
HSPA9	Congenital, familial and genetic disorders	Clinvar(1), DisGenet(1), GWAS(1), HPO(16), OpenTargets(4)	1.66	0.109857	0.966995	0.951806	0.538426	0.951806
KCNV2	Eye disorders	Clinvar(1), DisGenet(4), Diseases(2), HPO(10), OpenTargets(6)	1.66	0.987199	0.38978	0.951806	0.68849	0.951806
LRIT3	Eye disorders	Clinvar(1), DisGenet(1), Diseases(3), HPO(16), OpenTargets(2)	1.66	0.95301	0.275018	0.951806	0.614014	0.951806
MIP	Eye disorders	Clinvar(1), DisGenet(2), Diseases(1), HPO(4), OpenTargets(15)	1.66	0.987199	0.810454	0.951806	0.898827	0.951806
MTOR	Endocrine disorders	DisGenet(2), Diseases(4), GWAS(1), HPO(3), OpenTargets(13)	1.66	0.337166	0.96635	0.951806	0.651758	0.951806
PLP1	Metabolism and nutrition disorders	Clinvar(1), DisGenet(4), Diseases(2), HPO(10), OpenTargets(6)	1.66	0.73669	0.996151	0.951806	0.86642	0.951806
RAG2	Congenital, familial and genetic disorders	Clinvar(2), DisGenet(5), Diseases(2), HPO(6), OpenTargets(8)	1.66	0.9709	0.6373	0.951806	0.8041	0.951806
ROS1	Respiratory, thoracic and mediastinal disorders	DisGenet(2), Diseases(1), DrugBank(4), GWAS(1), OpenTargets(15)	1.66	0.965233	0.414817	0.951806	0.690025	0.951806
TUBG1	Congenital, familial and genetic disorders	Clinvar(1), DisGenet(1), Diseases(2), HPO(17), OpenTargets(2)	1.66	0.530359	0.97772	0.951806	0.75404	0.951806
DENND5A	Nervous system disorders	Clinvar(1), DisGenet(1), Diseases(1), HPO(23), OpenTargets(2)	1.92	0.162447	0.95172	0.963568	0.557084	0.95172
GDF3	Congenital, familial and genetic disorders	Clinvar(4), DisGenet(3), Diseases(3), HPO(22), OpenTargets(3)	2.25	0.951702	0.253684	0.973741	0.602693	0.951702
VCL	Cardiac disorders	Clinvar(5), DisGenet(5), Diseases(2), HPO(12), OpenTargets(6)	2.02	0.356057	0.951647	0.966845	0.653852	0.951647
OTOF	Ear and labyrinth disorders	Clinvar(4), DisGenet(5), Diseases(1), HPO(2), OpenTargets(11)	1.66	0.95164	0.866365	0.951806	0.909003	0.95164
KCTD1	Skin and subcutaneous tissue disorders	Clinvar(1), DisGenet(1), Diseases(1), GWAS(1), HPO(17), OpenTargets(2)	1.76	0.563696	0.951505	0.956707	0.757601	0.951505
CLCN1	Congenital, familial and genetic disorders	Clinvar(5), DisGenet(5), Diseases(2), HPO(5), OpenTargets(8)	1.76	0.951358	0.613375	0.956707	0.782367	0.951358
CLCN1	Musculoskeletal and connective tissue disorders	Clinvar(5), DisGenet(15), Diseases(2), HPO(13), OpenTargets(12)	2.74	0.951358	0.613375	0.984264	0.782367	0.951358
CLCN1	Nervous system disorders	Clinvar(4), DisGenet(13), Diseases(2), HPO(11), OpenTargets(15)	2.66	0.951358	0.613375	0.982913	0.782367	0.951358
SLC6A2	Nervous system disorders	Clinvar(1), DisGenet(1), DrugBank(21), HPO(3), OpenTargets(1)	1.87	0.951205	0.771567	0.961088	0.861386	0.951205
SLC6A2	Psychiatric disorders	Clinvar(1), DrugBank(39), HPO(1), TTD(1)	2.37	0.951205	0.771567	0.976526	0.861386	0.951205
SLC6A2	Respiratory, thoracic and mediastinal disorders	DrugBank(68)	1.83	0.951205	0.771567	0.960056	0.861386	0.951205
CTCF	Congenital, familial and genetic disorders	DisGenet(2), HPO(42), OpenTargets(2)	2.28	0.0758024	0.951198	0.974157	0.5135	0.951198
CTCF	Musculoskeletal and connective tissue disorders	DisGenet(2), HPO(40), OpenTargets(4)	2.28	0.0758024	0.951198	0.974157	0.5135	0.951198
CTCF	Neoplasms benign, malignant and unspecified (incl cysts and polyps)	DisGenet(3), Diseases(1), HPO(2), OpenTargets(120)	4.52	0.0758024	0.951198	0.9976	0.5135	0.951198
CTCF	Nervous system disorders	DisGenet(3), HPO(27), OpenTargets(10)	2.06	0.0758024	0.951198	0.967999	0.5135	0.951198
HMGA2	Metabolism and nutrition disorders	DisGenet(2), Diseases(1), GWAS(2), HPO(7), OpenTargets(7), PheGenI(2)	1.64	0.962667	0.131302	0.951148	0.546984	0.951148
HNRNPA1	Psychiatric disorders	Clinvar(2), DisGenet(1), Diseases(1), GWAS(1), HPO(15), OpenTargets(1)	1.64	0.178876	0.988949	0.951148	0.583912	0.951148
KLHL10	Congenital, familial and genetic disorders	HPO(3)	0.08	0.951094	0.97473	0.496304	0.962912	0.951094
KLHL10	Endocrine disorders	Clinvar(1), DisGenet(1), HPO(1), OpenTargets(1)	0.3	0.951094	0.97473	0.735035	0.962912	0.951094
KLHL10	Reproductive system and breast disorders	Clinvar(1), DisGenet(1), HPO(9), OpenTargets(2)	0.95	0.951094	0.97473	0.897501	0.962912	0.951094
TTPA	Nervous system disorders	Clinvar(1), DisGenet(5), Diseases(1), HPO(22), OpenTargets(3)	2.11	0.950953	0.210806	0.969817	0.58088	0.950953
TP63	Blood and lymphatic system disorders	DisGenet(2), GWAS(1), HPO(7), OpenTargets(22), PheGenI(1)	2.16	0.77794	0.950726	0.971123	0.864333	0.950726
TP63	Congenital, familial and genetic disorders	Clinvar(7), DisGenet(13), Diseases(2), GWAS(2), HPO(100), OpenTargets(10), PheGenI(2)	5.29	0.77794	0.950726	0.998867	0.864333	0.950726
TP63	Endocrine disorders	Clinvar(1), DisGenet(2), Diseases(1), HPO(12), OpenTargets(10)	1.82	0.77794	0.950726	0.959125	0.864333	0.950726
TP63	Gastrointestinal disorders	Clinvar(3), DisGenet(10), GWAS(2), HPO(47), OpenTargets(26), PheGenI(3)	4.22	0.77794	0.950726	0.996723	0.864333	0.950726
TP63	Musculoskeletal and connective tissue disorders	Clinvar(3), DisGenet(5), GWAS(2), HPO(39), OpenTargets(12), PheGenI(1)	3.41	0.77794	0.950726	0.991704	0.864333	0.950726
TP63	Neoplasms benign, malignant and unspecified (incl cysts and polyps)	DisGenet(10), GWAS(9), HPO(5), OpenTargets(134), PheGenI(5)	5.36	0.77794	0.950726	0.998968	0.864333	0.950726
TP63	Nervous system disorders	DisGenet(1), HPO(20), OpenTargets(13)	1.83	0.77794	0.950726	0.960056	0.864333	0.950726
TP63	Reproductive system and breast disorders	Clinvar(1), DisGenet(3), HPO(23), OpenTargets(20)	2.56	0.77794	0.950726	0.981081	0.864333	0.950726
TP63	Respiratory, thoracic and mediastinal disorders	Clinvar(1), DisGenet(5), GWAS(5), HPO(9), OpenTargets(12), PheGenI(2)	2.34	0.77794	0.950726	0.975958	0.864333	0.950726
TP63	Skin and subcutaneous tissue disorders	Clinvar(3), DisGenet(2), Diseases(1), GWAS(2), HPO(53), OpenTargets(19), PheGenI(1)	4.11	0.77794	0.950726	0.996235	0.864333	0.950726
RGR	Eye disorders	Clinvar(2), DisGenet(3), Diseases(1), GWAS(5), HPO(20), OpenTargets(5), PheGenI(1)	2.58	0.950677	0.303357	0.981369	0.627017	0.950677
BCL11A	Reproductive system and breast disorders	DisGenet(3), Diseases(1), GWAS(3), OpenTargets(18)	1.63	0.755304	0.955373	0.950652	0.855339	0.950652
CLTC	Psychiatric disorders	Clinvar(1), DisGenet(1), HPO(18), OpenTargets(5)	1.63	0.032649	0.991086	0.950652	0.511867	0.950652
CSNK2A1	Congenital, familial and genetic disorders	Clinvar(1), DisGenet(2), HPO(17), OpenTargets(5)	1.63	0.0406854	0.984167	0.950652	0.512426	0.950652
EBF1	Reproductive system and breast disorders	DisGenet(2), GWAS(3), OpenTargets(19), PheGenI(1)	1.63	0.554959	0.990459	0.950652	0.772709	0.950652
FRMPD4	Nervous system disorders	Clinvar(1), DisGenet(1), HPO(19), OpenTargets(4)	1.63	0.968481	0.669384	0.950652	0.818932	0.950652
IL23R	Nervous system disorders	DisGenet(4), GWAS(1), HPO(19), PheGenI(1)	1.63	0.987199	0.282201	0.950652	0.6347	0.950652
LIN28B	Psychiatric disorders	DisGenet(3), GWAS(12), HPO(1), OpenTargets(9)	1.63	0.987199	0.390069	0.950652	0.688634	0.950652
LMX1B	Nervous system disorders	Clinvar(1), GWAS(2), HPO(20), OpenTargets(2)	1.63	0.880817	0.987396	0.950652	0.934106	0.950652
PRRX1	Congenital, familial and genetic disorders	Clinvar(2), DisGenet(1), HPO(20), OpenTargets(2)	1.63	0.58153	0.990766	0.950652	0.786148	0.950652
SFTPA1	Respiratory, thoracic and mediastinal disorders	Clinvar(1), Diseases(1), HPO(20), OpenTargets(3)	1.63	0.957688	0.0391444	0.950652	0.498416	0.950652
SIX1	Renal and urinary disorders	Clinvar(2), DisGenet(2), HPO(12), OpenTargets(9)	1.63	0.782913	0.987648	0.950652	0.88528	0.950652
SLC32A1	Psychiatric disorders	Clinvar(1), GWAS(2), HPO(19), OpenTargets(3)	1.63	0.925757	0.967517	0.950652	0.946637	0.950652
TAB2	Congenital, familial and genetic disorders	Clinvar(1), DisGenet(3), HPO(15), OpenTargets(6)	1.63	0.987199	0.860901	0.950652	0.92405	0.950652
YWHAG	Psychiatric disorders	Clinvar(1), DisGenet(2), HPO(15), OpenTargets(7)	1.63	0.176727	0.998668	0.950652	0.587697	0.950652
ATP2B1	Vascular disorders	DisGenet(6), Diseases(1), GWAS(16), HPO(4), OpenTargets(8), PheGenI(4)	2.56	0.458124	0.950499	0.981081	0.704311	0.950499
PUM1	Congenital, familial and genetic disorders	Clinvar(1), DisGenet(1), Diseases(1), HPO(19), OpenTargets(2)	1.71	0.0762874	0.95037	0.954469	0.513329	0.95037
PUM1	Nervous system disorders	Clinvar(2), DisGenet(2), Diseases(2), GWAS(1), HPO(35), OpenTargets(4)	2.85	0.0762874	0.95037	0.985736	0.513329	0.95037
CDH11	Congenital, familial and genetic disorders	Clinvar(2), DisGenet(1), HPO(41), OpenTargets(4)	2.59	0.658475	0.950192	0.981656	0.804333	0.950192
CDH11	Gastrointestinal disorders	HPO(24), OpenTargets(23)	1.96	0.658475	0.950192	0.964822	0.804333	0.950192
CDH11	Musculoskeletal and connective tissue disorders	Clinvar(2), HPO(28), OpenTargets(17), TTD(1)	2.59	0.658475	0.950192	0.981656	0.804333	0.950192
CDH11	Neoplasms benign, malignant and unspecified (incl cysts and polyps)	GWAS(1), HPO(3), OpenTargets(117)	4.1	0.658475	0.950192	0.99619	0.804333	0.950192
ACTG1	Musculoskeletal and connective tissue disorders	DisGenet(1), HPO(24), OpenTargets(4)	1.62	0.0243241	0.994119	0.950133	0.509221	0.950133
CMIP	Metabolism and nutrition disorders	DisGenet(1), GWAS(24), OpenTargets(4)	1.62	0.405958	0.973208	0.950133	0.689583	0.950133
GJB1	Musculoskeletal and connective tissue disorders	DisGenet(8), HPO(12), OpenTargets(9)	1.62	0.770984	0.970415	0.950133	0.870699	0.950133
MAX	Gastrointestinal disorders	DisGenet(1), HPO(3), OpenTargets(25)	1.62	0.138675	0.989158	0.950133	0.563917	0.950133
SMAD3	Reproductive system and breast disorders	GWAS(2), HPO(3), OpenTargets(24)	1.62	0.213809	0.998668	0.950133	0.606238	0.950133
STAT3	Reproductive system and breast disorders	Diseases(4), HPO(4), OpenTargets(21)	1.62	0.0592139	0.981846	0.950133	0.52053	0.950133
GNB4	Nervous system disorders	Clinvar(2), DisGenet(1), Diseases(3), HPO(15), OpenTargets(3)	1.71	0.520063	0.950038	0.954469	0.735051	0.950038
GRID2	Congenital, familial and genetic disorders	DisGenet(1), HPO(3), OpenTargets(1)	0.33	0.950038	0.958645	0.755706	0.954342	0.950038
GRID2	Eye disorders	GWAS(2), HPO(6)	0.42	0.950038	0.958645	0.79228	0.954342	0.950038
GRID2	General disorders and administration site conditions	DisGenet(2), HPO(6)	0.42	0.950038	0.958645	0.79228	0.954342	0.950038
GRID2	Metabolism and nutrition disorders	HPO(1), OpenTargets(1), PheGenI(1)	0.19	0.950038	0.958645	0.649952	0.954342	0.950038
GRID2	Musculoskeletal and connective tissue disorders	DisGenet(1), HPO(6), PheGenI(1)	0.53	0.950038	0.958645	0.826585	0.954342	0.950038
GRID2	Psychiatric disorders	DisGenet(2), HPO(6)	0.42	0.950038	0.958645	0.79228	0.954342	0.950038
SLC6A4	Psychiatric disorders	Clinvar(2), DisGenet(1), Diseases(3), DrugBank(40), GWAS(1), HPO(8), OpenTargets(1), TTD(1)	3.49	0.949909	0.771389	0.992297	0.860649	0.949909
SLC6A4	Respiratory, thoracic and mediastinal disorders	DrugBank(60)	1.67	0.949909	0.771389	0.952526	0.860649	0.949909
GLRB	Nervous system disorders	Clinvar(3), DisGenet(2), Diseases(2), DrugBank(2), HPO(17), OpenTargets(1)	1.98	0.714766	0.949743	0.965872	0.832255	0.949743
GABRG2	Congenital, familial and genetic disorders	Diseases(1), GWAS(1), HPO(11), OpenTargets(3), TTD(1)	1.3	0.949737	0.984744	0.929814	0.96724	0.949737
GABRG2	Eye disorders	HPO(6)	0.19	0.949737	0.984744	0.649952	0.96724	0.949737
GABRG2	Gastrointestinal disorders	Diseases(1), DrugBank(1), HPO(2)	0.26	0.949737	0.984744	0.711291	0.96724	0.949737
GABRG2	General disorders and administration site conditions	Clinvar(1), DrugBank(1), HPO(14)	1	0.949737	0.984744	0.902835	0.96724	0.949737
GABRG2	Infections and infestations	Diseases(1), HPO(2), PheGenI(1)	0.26	0.949737	0.984744	0.711291	0.96724	0.949737
GABRG2	Metabolism and nutrition disorders	HPO(3)	0.08	0.949737	0.984744	0.496304	0.96724	0.949737
GABRG2	Musculoskeletal and connective tissue disorders	DrugBank(1), HPO(18), TTD(1)	1.21	0.949737	0.984744	0.923171	0.96724	0.949737
GABRG2	Pregnancy, puerperium and perinatal conditions	Diseases(1), GWAS(1), HPO(3), OpenTargets(1)	0.46	0.949737	0.984744	0.803842	0.96724	0.949737
GABRG2	Renal and urinary disorders	Diseases(1), HPO(1)	0.08	0.949737	0.984744	0.496304	0.96724	0.949737
GABRG2	Respiratory, thoracic and mediastinal disorders	HPO(5), PheGenI(1)	0.31	0.949737	0.984744	0.742873	0.96724	0.949737
GABRG2	Skin and subcutaneous tissue disorders	HPO(6)	0.19	0.949737	0.984744	0.649952	0.96724	0.949737
GABRG2	Vascular disorders	DrugBank(2), GWAS(1), HPO(5)	0.53	0.949737	0.984744	0.826585	0.96724	0.949737
HOXA9	Neoplasms benign, malignant and unspecified (incl cysts and polyps)	Diseases(1), OpenTargets(56)	2.25	0.671644	0.949608	0.973741	0.810626	0.949608
DMC1	General disorders and administration site conditions	DisGenet(1), OpenTargets(1)	0.08	0.951929	0.949522	0.496304	0.950726	0.949522
PROC	Congenital, familial and genetic disorders	Clinvar(3), DisGenet(3), Diseases(1), DrugBank(1), HPO(9), OpenTargets(4)	1.64	0.949455	0.0714066	0.951148	0.510431	0.949455
PROC	Vascular disorders	DisGenet(3), DrugBank(4), HPO(12), OpenTargets(9)	1.77	0.949455	0.0714066	0.957569	0.510431	0.949455
KCND3	Cardiac disorders	Clinvar(1), DisGenet(2), Diseases(1), DrugBank(3), GWAS(5), HPO(15), OpenTargets(6), TTD(1)	2.53	0.60432	0.949375	0.980378	0.776847	0.949375
KCND3	Nervous system disorders	Clinvar(2), DisGenet(1), Diseases(2), DrugBank(4), GWAS(1), HPO(31), OpenTargets(4)	2.93	0.60432	0.949375	0.986886	0.776847	0.949375
PDE6C	Eye disorders	Clinvar(2), DisGenet(3), Diseases(2), HPO(20), OpenTargets(7)	2.21	0.949357	0.586755	0.972512	0.768056	0.949357
ACTG1	Ear and labyrinth disorders	Clinvar(4), DisGenet(2), Diseases(1), HPO(5), OpenTargets(10)	1.6	0.0243241	0.994119	0.949298	0.509221	0.949298
ALDH1A2	Nervous system disorders	DisGenet(3), DrugBank(2), GWAS(10), HPO(2), OpenTargets(5)	1.6	0.694807	0.958099	0.949298	0.826453	0.949298
AQP2	Metabolism and nutrition disorders	Clinvar(2), DisGenet(4), Diseases(2), HPO(12), OpenTargets(2)	1.6	0.955103	0.639013	0.949298	0.797058	0.949298
ATP2B1	Nervous system disorders	Clinvar(1), DisGenet(1), GWAS(5), HPO(9), OpenTargets(6)	1.6	0.458124	0.950499	0.949298	0.704311	0.949298
BCL11A	Musculoskeletal and connective tissue disorders	DisGenet(3), Diseases(1), GWAS(2), HPO(9), OpenTargets(7)	1.6	0.755304	0.955373	0.949298	0.855339	0.949298
CRYGD	Eye disorders	Clinvar(1), DisGenet(3), Diseases(1), HPO(9), OpenTargets(8)	1.6	0.951843	0.039918	0.949298	0.495881	0.949298
DMP1	Congenital, familial and genetic disorders	Clinvar(2), DisGenet(1), Diseases(5), HPO(5), OpenTargets(9)	1.6	0.987199	0.190442	0.949298	0.588821	0.949298
DSG4	Skin and subcutaneous tissue disorders	Clinvar(1), DisGenet(1), Diseases(3), HPO(15), OpenTargets(2)	1.6	0.987199	0.105357	0.949298	0.546278	0.949298
HNRNPH2	Congenital, familial and genetic disorders	Clinvar(1), DisGenet(1), GWAS(1), HPO(16), OpenTargets(3)	1.6	0.011456	0.98459	0.949298	0.498023	0.949298
ITPR1	General disorders and administration site conditions	Clinvar(2), DisGenet(4), Diseases(1), HPO(11), OpenTargets(4)	1.6	0.50935	0.970943	0.949298	0.740146	0.949298
KLF1	Congenital, familial and genetic disorders	Clinvar(3), DisGenet(1), Diseases(3), HPO(9), OpenTargets(6)	1.6	0.952082	0.239588	0.949298	0.595835	0.949298
NLGN3	Psychiatric disorders	Clinvar(1), DisGenet(4), Diseases(2), HPO(10), OpenTargets(5)	1.6	0.713416	0.98001	0.949298	0.846713	0.949298
RAD51	Musculoskeletal and connective tissue disorders	DisGenet(9), HPO(27)	1.6	0.857205	0.980802	0.949298	0.919004	0.949298
SMAD3	Eye disorders	DisGenet(3), GWAS(9), HPO(6), OpenTargets(3), PheGenI(1)	1.6	0.213809	0.998668	0.949298	0.606238	0.949298
SMARCA4	Psychiatric disorders	Clinvar(1), DisGenet(3), Diseases(2), HPO(11), OpenTargets(5)	1.6	0.237948	0.987021	0.949298	0.612485	0.949298
STAG1	Musculoskeletal and connective tissue disorders	DisGenet(2), GWAS(2), HPO(14), OpenTargets(3), PheGenI(1)	1.6	0.299391	0.956337	0.949298	0.627864	0.949298
ABCA4	Congenital, familial and genetic disorders	Clinvar(5), DisGenet(16), Diseases(6), GWAS(3), HPO(12), OpenTargets(17), PheGenI(3)	3.55	0.949228	0.122517	0.992782	0.535872	0.949228
ABCA4	Eye disorders	Clinvar(7), DisGenet(27), Diseases(6), HPO(37), OpenTargets(27), TTD(1)	4.53	0.949228	0.122517	0.997627	0.535872	0.949228
ABCA4	Nervous system disorders	DisGenet(3), Diseases(2), HPO(19), OpenTargets(5), PheGenI(1)	2.02	0.949228	0.122517	0.966845	0.535872	0.949228
SUFU	Congenital, familial and genetic disorders	Clinvar(3), DisGenet(2), Diseases(1), GWAS(4), HPO(55), OpenTargets(5)	3.66	0.331144	0.949154	0.99371	0.640149	0.949154
SUFU	Eye disorders	Clinvar(2), DisGenet(1), Diseases(1), GWAS(2), HPO(23), OpenTargets(5)	2.34	0.331144	0.949154	0.975958	0.640149	0.949154
SUFU	Gastrointestinal disorders	Clinvar(2), DisGenet(2), Diseases(1), HPO(13), OpenTargets(20), PheGenI(1)	2.56	0.331144	0.949154	0.981081	0.640149	0.949154
SUFU	Musculoskeletal and connective tissue disorders	GWAS(1), HPO(37), OpenTargets(12)	2.41	0.331144	0.949154	0.977645	0.640149	0.949154
SUFU	Neoplasms benign, malignant and unspecified (incl cysts and polyps)	Clinvar(5), DisGenet(5), Diseases(5), GWAS(1), HPO(22), OpenTargets(120)	5.49	0.331144	0.949154	0.999075	0.640149	0.949154
SUFU	Nervous system disorders	Clinvar(6), DisGenet(6), Diseases(2), GWAS(3), HPO(71), OpenTargets(24)	4.68	0.331144	0.949154	0.997936	0.640149	0.949154
SUFU	Skin and subcutaneous tissue disorders	Clinvar(2), DisGenet(2), Diseases(1), HPO(12), OpenTargets(12)	1.97	0.331144	0.949154	0.96537	0.640149	0.949154
USH2A	Congenital, familial and genetic disorders	Clinvar(3), DisGenet(14), Diseases(3), HPO(7), OpenTargets(20)	2.74	0.949068	0.299858	0.984264	0.624463	0.949068
USH2A	Ear and labyrinth disorders	Clinvar(1), DisGenet(9), Diseases(1), HPO(5), OpenTargets(16)	2.11	0.949068	0.299858	0.969817	0.624463	0.949068
USH2A	Eye disorders	Clinvar(3), DisGenet(21), Diseases(4), GWAS(1), HPO(27), OpenTargets(17), TTD(1)	3.91	0.949068	0.299858	0.995237	0.624463	0.949068
USH2A	Nervous system disorders	DisGenet(7), GWAS(1), HPO(18), OpenTargets(8)	2.04	0.949068	0.299858	0.967645	0.624463	0.949068
TECRL	Cardiac disorders	Clinvar(1), DisGenet(2), Diseases(1), HPO(15), OpenTargets(3)	1.6	0.948884	0.407996	0.949298	0.67844	0.948884
SOX5	Congenital, familial and genetic disorders	Clinvar(1), DisGenet(2), GWAS(1), HPO(14), OpenTargets(4)	1.6	0.727248	0.948583	0.949298	0.837915	0.948583
SOX5	Musculoskeletal and connective tissue disorders	DisGenet(6), GWAS(7), HPO(17), OpenTargets(15)	2.48	0.727248	0.948583	0.97945	0.837915	0.948583
SOX5	Nervous system disorders	DisGenet(5), GWAS(4), HPO(10), OpenTargets(12)	1.91	0.727248	0.948583	0.962709	0.837915	0.948583
SOX5	Psychiatric disorders	DisGenet(5), GWAS(11), HPO(11), OpenTargets(18)	2.48	0.727248	0.948583	0.97945	0.837915	0.948583
HOOK3	Neoplasms benign, malignant and unspecified (incl cysts and polyps)	DisGenet(1), OpenTargets(59)	2.33	0.554321	0.948405	0.975411	0.751363	0.948405
SOST	Congenital, familial and genetic disorders	Clinvar(1), DisGenet(1), HPO(20), OpenTargets(1), TTD(1)	1.71	0.948319	0.733135	0.954469	0.840727	0.948319
SOST	Musculoskeletal and connective tissue disorders	Diseases(2), DrugBank(3), GWAS(3), HPO(26), OpenTargets(4), TTD(1)	2.56	0.948319	0.733135	0.981081	0.840727	0.948319
JUP	Cardiac disorders	Clinvar(4), DisGenet(3), Diseases(2), HPO(20), OpenTargets(9)	2.38	0.488691	0.94827	0.977008	0.718481	0.94827
JUP	Congenital, familial and genetic disorders	Clinvar(2), DisGenet(2), Diseases(1), DrugBank(1), GWAS(1), HPO(13), OpenTargets(7)	2.08	0.488691	0.94827	0.968719	0.718481	0.94827
JUP	Skin and subcutaneous tissue disorders	Diseases(1), DrugBank(3), GWAS(1), HPO(25), OpenTargets(2)	2.11	0.488691	0.94827	0.969817	0.718481	0.94827
CHRM1	Nervous system disorders	DrugBank(24), GWAS(1), OpenTargets(3)	1.58	0.857414	0.967333	0.948245	0.912373	0.948245
CTCF	Reproductive system and breast disorders	DisGenet(2), HPO(3), OpenTargets(23)	1.58	0.0758024	0.951198	0.948245	0.5135	0.948245
HAVCR1	Congenital, familial and genetic disorders	Diseases(1), GWAS(26), OpenTargets(1)	1.58	0.960727	0.00389848	0.948245	0.482313	0.948245
KCNK9	Congenital, familial and genetic disorders	Clinvar(1), DisGenet(1), Diseases(1), GWAS(1), HPO(13), OpenTargets(3)	1.58	0.960119	0.206405	0.948245	0.583262	0.948245
MB21D2	Neoplasms benign, malignant and unspecified (incl cysts and polyps)	OpenTargets(56)	1.58	0.533901	0.977874	0.948245	0.755888	0.948245
MC2R	Endocrine disorders	Clinvar(1), DisGenet(1), Diseases(2), HPO(13), OpenTargets(2), TTD(1)	1.58	0.96759	0.173074	0.948245	0.570332	0.948245
MC2R	Metabolism and nutrition disorders	Clinvar(1), DisGenet(1), Diseases(1), HPO(15), OpenTargets(1), TTD(1)	1.58	0.96759	0.173074	0.948245	0.570332	0.948245
MYMK	Musculoskeletal and connective tissue disorders	Clinvar(1), DisGenet(1), HPO(26)	1.58	0.987199	0.151292	0.948245	0.569246	0.948245
MYOD1	Congenital, familial and genetic disorders	Clinvar(1), HPO(22), OpenTargets(5)	1.58	0.974288	0.525024	0.948245	0.749656	0.948245
NF2	Gastrointestinal disorders	Diseases(1), HPO(3), OpenTargets(24)	1.58	0.266938	0.97742	0.948245	0.622179	0.948245
SI	Gastrointestinal disorders	Clinvar(1), DisGenet(1), Diseases(1), DrugBank(2), HPO(14), OpenTargets(1)	1.58	0.949602	0.378717	0.948245	0.66416	0.948245
SLC12A3	Renal and urinary disorders	Clinvar(1), DisGenet(1), Diseases(1), DrugBank(1), HPO(13), OpenTargets(3)	1.58	0.987199	0.740828	0.948245	0.864014	0.948245
SLCO1B1	Hepatobiliary disorders	Clinvar(1), DisGenet(2), DrugBank(1), GWAS(6), HPO(8), OpenTargets(2)	1.58	0.987199	0.181135	0.948245	0.584167	0.948245
SMAD2	Nervous system disorders	GWAS(1), HPO(15), OpenTargets(12)	1.58	0.446238	0.993916	0.948245	0.720077	0.948245
STAG2	Psychiatric disorders	Clinvar(1), HPO(24), OpenTargets(3)	1.58	0.15236	0.985579	0.948245	0.568969	0.948245
SUFU	Reproductive system and breast disorders	GWAS(1), HPO(8), OpenTargets(19)	1.58	0.331144	0.949154	0.948245	0.640149	0.948245
TBX20	Congenital, familial and genetic disorders	Clinvar(2), DisGenet(4), Diseases(1), GWAS(2), HPO(6), OpenTargets(5)	1.58	0.923866	0.956896	0.948245	0.940381	0.948245
TMEM270	Vascular disorders	GWAS(12), HPO(15), OpenTargets(1)	1.58	0.987199	0.155675	0.948245	0.571437	0.948245
PLG	Congenital, familial and genetic disorders	Clinvar(2), DisGenet(2), Diseases(3), GWAS(14), HPO(12), OpenTargets(3)	2.43	0.947988	0.08821	0.978251	0.518099	0.947988
PLG	Immune system disorders	Clinvar(1), DisGenet(3), Diseases(1), DrugBank(1), GWAS(4), HPO(6), OpenTargets(3), PheGenI(1)	1.74	0.947988	0.08821	0.95582	0.518099	0.947988
PLG	Vascular disorders	DisGenet(2), DrugBank(4), GWAS(10), HPO(3), OpenTargets(4), PheGenI(3)	1.93	0.947988	0.08821	0.964209	0.518099	0.947988
MAPK1	Congenital, familial and genetic disorders	Clinvar(1), HPO(38), OpenTargets(9)	2.34	0.0925198	0.947828	0.975958	0.520174	0.947828
MAPK1	Gastrointestinal disorders	GWAS(1), HPO(9), OpenTargets(18)	1.58	0.0925198	0.947828	0.948245	0.520174	0.947828
MAPK1	Musculoskeletal and connective tissue disorders	Clinvar(1), DrugBank(8), HPO(39), OpenTargets(9)	2.89	0.0925198	0.947828	0.98627	0.520174	0.947828
MAPK1	Neoplasms benign, malignant and unspecified (incl cysts and polyps)	DisGenet(3), DrugBank(4), HPO(1), OpenTargets(88)	3.92	0.0925198	0.947828	0.995286	0.520174	0.947828
MAPK1	Nervous system disorders	DisGenet(1), DrugBank(1), GWAS(1), HPO(16), OpenTargets(12), PheGenI(1)	2.24	0.0925198	0.947828	0.973187	0.520174	0.947828
GNA11	Congenital, familial and genetic disorders	Clinvar(1), DisGenet(1), Diseases(2), HPO(14), OpenTargets(12)	2.02	0.127625	0.947582	0.966845	0.537603	0.947582
GNA11	Neoplasms benign, malignant and unspecified (incl cysts and polyps)	DisGenet(3), Diseases(1), HPO(8), OpenTargets(107)	4.39	0.127625	0.947582	0.997243	0.537603	0.947582
GNA11	Nervous system disorders	Diseases(1), HPO(14), OpenTargets(14)	1.62	0.127625	0.947582	0.950133	0.537603	0.947582
GNA11	Skin and subcutaneous tissue disorders	DisGenet(2), HPO(20), OpenTargets(19)	2.1	0.127625	0.947582	0.969422	0.537603	0.947582
TFAP2B	Congenital, familial and genetic disorders	Clinvar(1), DisGenet(4), Diseases(1), GWAS(1), HPO(15), OpenTargets(9)	2.19	0.858617	0.947355	0.971906	0.902986	0.947355
UGT1A7	Hepatobiliary disorders	DisGenet(10), GWAS(12), OpenTargets(8), PheGenI(1)	1.91	0.947349	0.0757963	0.962709	0.511573	0.947349
UGT1A7	Metabolism and nutrition disorders	DisGenet(9), GWAS(10), OpenTargets(9), PheGenI(3)	1.91	0.947349	0.0757963	0.962709	0.511573	0.947349
CDH11	Eye disorders	Clinvar(2), GWAS(3), HPO(14), OpenTargets(5)	1.57	0.658475	0.950192	0.947344	0.804333	0.947344
CTCF	Gastrointestinal disorders	HPO(10), OpenTargets(25)	1.57	0.0758024	0.951198	0.947344	0.5135	0.947344
GNA11	Metabolism and nutrition disorders	Clinvar(1), DisGenet(2), HPO(15), OpenTargets(6)	1.57	0.127625	0.947582	0.947344	0.537603	0.947344
HMGA2	Nervous system disorders	GWAS(5), HPO(11), OpenTargets(7), PheGenI(1)	1.57	0.962667	0.131302	0.947344	0.546984	0.947344
KLHL7	Nervous system disorders	DisGenet(6), GWAS(3), HPO(12), OpenTargets(3)	1.57	0.518952	0.967787	0.947344	0.74337	0.947344
PBRM1	Nervous system disorders	Diseases(2), GWAS(2), HPO(1), OpenTargets(19)	1.57	0.185058	0.960407	0.947344	0.572733	0.947344
RRAS2	Musculoskeletal and connective tissue disorders	Clinvar(1), DisGenet(1), HPO(20), OpenTargets(2)	1.57	0.169077	0.998668	0.947344	0.583873	0.947344
SHOC2	Skin and subcutaneous tissue disorders	Clinvar(1), DisGenet(1), HPO(19), OpenTargets(3)	1.57	0.15527	0.974074	0.947344	0.564672	0.947344
SLC6A4	Nervous system disorders	Diseases(4), DrugBank(18), GWAS(1), HPO(1)	1.57	0.949909	0.771389	0.947344	0.860649	0.947344
SMAD4	Endocrine disorders	Clinvar(1), DisGenet(1), HPO(8), OpenTargets(14)	1.57	0.15026	0.970132	0.947344	0.560196	0.947344
SNRPB	Musculoskeletal and connective tissue disorders	Clinvar(1), DisGenet(1), HPO(18), OpenTargets(4)	1.57	0.020223	0.996599	0.947344	0.508411	0.947344
STAG2	Blood and lymphatic system disorders	DisGenet(5), OpenTargets(30)	1.57	0.15236	0.985579	0.947344	0.568969	0.947344
TNPO2	Nervous system disorders	Clinvar(1), DisGenet(1), HPO(16), OpenTargets(6)	1.57	0.115395	0.993443	0.947344	0.554419	0.947344
ZMIZ1	Neoplasms benign, malignant and unspecified (incl cysts and polyps)	DisGenet(12), GWAS(5), OpenTargets(6), PheGenI(1)	1.57	0.265109	0.95188	0.947344	0.608494	0.947344
NEUROD2	Congenital, familial and genetic disorders	HPO(13), OpenTargets(1)	0.72	0.987199	0.947171	0.865282	0.967185	0.947171
NEUROD2	Endocrine disorders	GWAS(1), HPO(2)	0.14	0.987199	0.947171	0.600826	0.967185	0.947171
NEUROD2	Eye disorders	GWAS(1), HPO(4)	0.26	0.987199	0.947171	0.711291	0.967185	0.947171
NEUROD2	Gastrointestinal disorders	GWAS(1), HPO(3)	0.2	0.987199	0.947171	0.675466	0.967185	0.947171
NEUROD2	General disorders and administration site conditions	HPO(6)	0.19	0.987199	0.947171	0.649952	0.967185	0.947171
NEUROD2	Immune system disorders	GWAS(3), HPO(1), PheGenI(1)	0.33	0.987199	0.947171	0.755706	0.967185	0.947171
NEUROD2	Metabolism and nutrition disorders	GWAS(1), HPO(2)	0.14	0.987199	0.947171	0.600826	0.967185	0.947171
NEUROD2	Musculoskeletal and connective tissue disorders	GWAS(1), HPO(8), PheGenI(1)	0.65	0.987199	0.947171	0.85143	0.967185	0.947171
NEUROD2	Psychiatric disorders	Clinvar(1), GWAS(1), HPO(17), OpenTargets(1)	1.36	0.987199	0.947171	0.93484	0.967185	0.947171
NEUROD2	Respiratory, thoracic and mediastinal disorders	GWAS(2), HPO(1)	0.14	0.987199	0.947171	0.600826	0.967185	0.947171
NEUROD2	Vascular disorders	HPO(3)	0.08	0.987199	0.947171	0.496304	0.967185	0.947171
GABRA2	Nervous system disorders	Clinvar(1), DisGenet(2), Diseases(1), DrugBank(10), GWAS(3), HPO(41), OpenTargets(7), PheGenI(1)	3.79	0.946987	0.945931	0.994496	0.946459	0.946987
GABRA2	Psychiatric disorders	Clinvar(2), DisGenet(2), Diseases(2), DrugBank(6), GWAS(2), HPO(17), OpenTargets(10), PheGenI(1), TTD(1)	3.03	0.946987	0.945931	0.987967	0.946459	0.946987
HRG	Hepatobiliary disorders	GWAS(55)	1.56	0.953488	0.0489796	0.94687	0.501234	0.94687
NFIX	Congenital, familial and genetic disorders	Clinvar(2), DisGenet(9), Diseases(2), HPO(61), OpenTargets(13)	3.94	0.292926	0.946741	0.995411	0.619834	0.946741
NFIX	Eye disorders	DisGenet(4), HPO(20), OpenTargets(4)	1.58	0.292926	0.946741	0.948245	0.619834	0.946741
NFIX	Musculoskeletal and connective tissue disorders	Clinvar(2), DisGenet(4), Diseases(2), HPO(56), OpenTargets(6)	3.49	0.292926	0.946741	0.992297	0.619834	0.946741
NFIX	Nervous system disorders	Clinvar(1), DisGenet(4), Diseases(2), GWAS(1), HPO(43), OpenTargets(5)	3.22	0.292926	0.946741	0.989934	0.619834	0.946741
NFIX	Psychiatric disorders	Clinvar(1), DisGenet(4), Diseases(2), GWAS(1), HPO(19), OpenTargets(4), PheGenI(1)	2.34	0.292926	0.946741	0.975958	0.619834	0.946741
SLC6A3	Nervous system disorders	Clinvar(2), DisGenet(7), Diseases(5), DrugBank(11), GWAS(1), HPO(22), OpenTargets(6)	3.27	0.946612	0.694408	0.990444	0.82051	0.946612
SLC6A3	Psychiatric disorders	Clinvar(2), DisGenet(2), Diseases(2), DrugBank(23), HPO(6), OpenTargets(3), TTD(1)	2.67	0.946612	0.694408	0.983177	0.82051	0.946612
SLC6A3	Respiratory, thoracic and mediastinal disorders	DrugBank(53), HPO(1)	2.16	0.946612	0.694408	0.971123	0.82051	0.946612
CTNND1	Congenital, familial and genetic disorders	Clinvar(1), DisGenet(1), Diseases(1), GWAS(1), HPO(13), OpenTargets(4)	1.64	0.0915253	0.946428	0.951148	0.518977	0.946428
CTNND1	Neoplasms benign, malignant and unspecified (incl cysts and polyps)	HPO(1), OpenTargets(69)	2.58	0.0915253	0.946428	0.981369	0.518977	0.946428
ALOXE3	Skin and subcutaneous tissue disorders	Clinvar(3), DisGenet(3), Diseases(1), HPO(25), OpenTargets(5)	2.34	0.946416	0.61472	0.975958	0.780568	0.946416
LGI1	Nervous system disorders	Clinvar(1), DisGenet(1), Diseases(5), HPO(23)	1.87	0.888418	0.946299	0.961088	0.917358	0.946299
ZIC2	Endocrine disorders	HPO(13)	0.43	0.946238	0.966829	0.796551	0.956533	0.946238
ZIC2	Eye disorders	Diseases(1), GWAS(3), HPO(9), OpenTargets(3)	1.13	0.946238	0.966829	0.9166	0.956533	0.946238
ZIC2	Gastrointestinal disorders	DisGenet(1), HPO(11)	0.62	0.946238	0.966829	0.847523	0.956533	0.946238
ZIC2	General disorders and administration site conditions	HPO(11)	0.36	0.946238	0.966829	0.764352	0.956533	0.946238
ZIC2	Immune system disorders	HPO(3)	0.08	0.946238	0.966829	0.496304	0.956533	0.946238
ZIC2	Metabolism and nutrition disorders	HPO(8)	0.26	0.946238	0.966829	0.711291	0.956533	0.946238
ZIC2	Musculoskeletal and connective tissue disorders	DisGenet(1), HPO(25), OpenTargets(1)	1.54	0.946238	0.966829	0.946018	0.956533	0.946238
ZIC2	Neoplasms benign, malignant and unspecified (incl cysts and polyps)	HPO(3)	0.08	0.946238	0.966829	0.496304	0.956533	0.946238
ZIC2	Pregnancy, puerperium and perinatal conditions	HPO(7)	0.22	0.946238	0.966829	0.690294	0.956533	0.946238
ZIC2	Psychiatric disorders	HPO(21)	0.68	0.946238	0.966829	0.859023	0.956533	0.946238
ZIC2	Reproductive system and breast disorders	HPO(4)	0.11	0.946238	0.966829	0.568914	0.956533	0.946238
ZIC2	Respiratory, thoracic and mediastinal disorders	HPO(6)	0.19	0.946238	0.966829	0.649952	0.956533	0.946238
ZIC2	Skin and subcutaneous tissue disorders	HPO(7)	0.22	0.946238	0.966829	0.690294	0.956533	0.946238
ZIC2	Vascular disorders	HPO(3)	0.08	0.946238	0.966829	0.496304	0.956533	0.946238
CNNM2	Nervous system disorders	Clinvar(1), DisGenet(5), Diseases(1), GWAS(6), HPO(9), OpenTargets(6), PheGenI(3)	2.29	0.635581	0.946097	0.974694	0.790839	0.946097
CNNM2	Psychiatric disorders	Clinvar(1), DisGenet(7), GWAS(13), HPO(6), OpenTargets(11), PheGenI(5)	2.73	0.635581	0.946097	0.984001	0.790839	0.946097
CNNM2	Vascular disorders	DisGenet(6), GWAS(8), HPO(1), OpenTargets(6), PheGenI(4)	1.76	0.635581	0.946097	0.956707	0.790839	0.946097
AGXT	Metabolism and nutrition disorders	Clinvar(2), DisGenet(2), Diseases(2), DrugBank(6), HPO(6), OpenTargets(3), PheGenI(1), TTD(1)	1.93	0.946023	0.114523	0.964209	0.530273	0.946023
AGXT	Renal and urinary disorders	Clinvar(2), DisGenet(4), Diseases(1), DrugBank(1), GWAS(1), HPO(11), OpenTargets(5)	1.97	0.946023	0.114523	0.96537	0.530273	0.946023
AKR1D1	Hepatobiliary disorders	Clinvar(1), DisGenet(1), Diseases(2), HPO(13), OpenTargets(4)	1.54	0.956423	0.116574	0.946018	0.536498	0.946018
ALOXE3	Congenital, familial and genetic disorders	Clinvar(3), DisGenet(3), Diseases(1), HPO(6), OpenTargets(8)	1.54	0.946416	0.61472	0.946018	0.780568	0.946018
HNRNPH2	Nervous system disorders	Clinvar(1), DisGenet(2), GWAS(1), HPO(14), OpenTargets(3)	1.54	0.011456	0.98459	0.946018	0.498023	0.946018
KAT7	Neoplasms benign, malignant and unspecified (incl cysts and polyps)	OpenTargets(54)	1.54	0.370356	0.957018	0.946018	0.663687	0.946018
KCNK4	Nervous system disorders	Clinvar(1), DisGenet(1), Diseases(1), HPO(15), OpenTargets(3)	1.54	0.987199	0.381818	0.946018	0.684509	0.946018
LIN28B	Nervous system disorders	DisGenet(1), GWAS(7), HPO(8), OpenTargets(4), PheGenI(1)	1.54	0.987199	0.390069	0.946018	0.688634	0.946018
NTN1	Congenital, familial and genetic disorders	DisGenet(3), GWAS(7), HPO(4), OpenTargets(4), PheGenI(3)	1.54	0.626016	0.985081	0.946018	0.805549	0.946018
PCNA	Vascular disorders	DrugBank(20), HPO(6), TTD(1)	1.54	0.165676	0.962317	0.946018	0.563996	0.946018
PDCD10	Vascular disorders	Clinvar(3), DisGenet(3), Diseases(2), HPO(8), OpenTargets(5)	1.54	0.0705533	0.97931	0.946018	0.524932	0.946018
PDE4D	Gastrointestinal disorders	DisGenet(4), Diseases(1), DrugBank(2), GWAS(2), HPO(4), OpenTargets(3), PheGenI(2)	1.54	0.639148	0.955606	0.946018	0.797377	0.946018
PLG	Nervous system disorders	DisGenet(1), Diseases(1), DrugBank(1), GWAS(3), HPO(10), OpenTargets(1), PheGenI(1)	1.54	0.947988	0.08821	0.946018	0.518099	0.946018
POLR3B	Psychiatric disorders	Clinvar(2), DisGenet(2), Diseases(1), HPO(9), OpenTargets(7)	1.54	0.413417	0.989459	0.946018	0.701438	0.946018
POU3F4	Ear and labyrinth disorders	Clinvar(3), DisGenet(2), Diseases(1), HPO(7), OpenTargets(8)	1.54	0.987199	0.555045	0.946018	0.771122	0.946018
PTF1A	Congenital, familial and genetic disorders	Clinvar(1), DisGenet(1), Diseases(1), HPO(15), OpenTargets(3)	1.54	0.958602	0.701008	0.946018	0.829805	0.946018
RPS6KA3	Vascular disorders	DrugBank(23), GWAS(1), HPO(3)	1.54	0.245567	0.968536	0.946018	0.607052	0.946018
SF3B4	Ear and labyrinth disorders	Clinvar(1), DisGenet(4), Diseases(1), HPO(11), OpenTargets(4)	1.54	0.101747	0.969223	0.946018	0.535485	0.946018
SOS1	Cardiac disorders	Clinvar(2), DisGenet(9), Diseases(1), HPO(6), OpenTargets(3)	1.54	0.233258	0.962083	0.946018	0.597671	0.946018
SRP54	Gastrointestinal disorders	Clinvar(2), DisGenet(1), Diseases(1), HPO(16), OpenTargets(1)	1.54	0.168107	0.995874	0.946018	0.581991	0.946018
STAT3	Infections and infestations	Diseases(2), HPO(23), OpenTargets(2)	1.54	0.0592139	0.981846	0.946018	0.52053	0.946018
TERT	Vascular disorders	Diseases(2), HPO(21), OpenTargets(4)	1.54	0.987199	0.182688	0.946018	0.584944	0.946018
TYR	Nervous system disorders	DisGenet(5), DrugBank(1), GWAS(3), HPO(7), OpenTargets(5)	1.54	0.987199	0.572229	0.946018	0.779714	0.946018
ZBTB20	Gastrointestinal disorders	DisGenet(11), GWAS(2), HPO(3), OpenTargets(4), PheGenI(1)	1.54	0.934156	0.960199	0.946018	0.947177	0.946018
GABRA2	Cardiac disorders	DrugBank(5), HPO(1)	0.31	0.946987	0.945931	0.742873	0.946459	0.945931
GABRA2	Congenital, familial and genetic disorders	HPO(7), OpenTargets(1)	0.42	0.946987	0.945931	0.79228	0.946459	0.945931
GABRA2	Eye disorders	HPO(6)	0.19	0.946987	0.945931	0.649952	0.946459	0.945931
GABRA2	Gastrointestinal disorders	DrugBank(1), HPO(2), OpenTargets(1)	0.26	0.946987	0.945931	0.711291	0.946459	0.945931
GABRA2	General disorders and administration site conditions	DrugBank(4), GWAS(1), HPO(11), OpenTargets(1)	1.19	0.946987	0.945931	0.921321	0.946459	0.945931
GABRA2	Immune system disorders	DrugBank(1), HPO(1), OpenTargets(1)	0.19	0.946987	0.945931	0.649952	0.946459	0.945931
GABRA2	Infections and infestations	DrugBank(3), HPO(1)	0.2	0.946987	0.945931	0.675466	0.946459	0.945931
GABRA2	Metabolism and nutrition disorders	HPO(4)	0.11	0.946987	0.945931	0.568914	0.946459	0.945931
GABRA2	Musculoskeletal and connective tissue disorders	DrugBank(4), GWAS(1), HPO(11), OpenTargets(1)	1.19	0.946987	0.945931	0.921321	0.946459	0.945931
GABRA2	Pregnancy, puerperium and perinatal conditions	HPO(4)	0.11	0.946987	0.945931	0.568914	0.946459	0.945931
GABRA2	Reproductive system and breast disorders	DrugBank(3), GWAS(1), HPO(1)	0.33	0.946987	0.945931	0.755706	0.946459	0.945931
GABRA2	Skin and subcutaneous tissue disorders	DrugBank(3), HPO(2)	0.26	0.946987	0.945931	0.711291	0.946459	0.945931
RAG1	Blood and lymphatic system disorders	Clinvar(1), DisGenet(1), Diseases(1), HPO(17), OpenTargets(1)	1.54	0.945741	0.617139	0.946018	0.78144	0.945741
RAG1	Congenital, familial and genetic disorders	Clinvar(3), DisGenet(5), Diseases(3), HPO(6), OpenTargets(11)	1.92	0.945741	0.617139	0.963568	0.78144	0.945741
RAG1	Immune system disorders	Clinvar(3), DisGenet(8), Diseases(2), HPO(16), OpenTargets(10)	2.42	0.945741	0.617139	0.977981	0.78144	0.945741
VPS11	Nervous system disorders	Clinvar(1), DisGenet(17), Diseases(2), GWAS(1), HPO(33), OpenTargets(1)	3.18	0.0675757	0.945526	0.989508	0.506551	0.945526
GJB4	Skin and subcutaneous tissue disorders	Clinvar(1), DisGenet(2), Diseases(2), HPO(19), OpenTargets(2)	1.82	0.945348	0.578056	0.959125	0.761702	0.945348
CRYAB	Cardiac disorders	Clinvar(4), DisGenet(3), Diseases(2), HPO(11), OpenTargets(4)	1.71	0.442388	0.945298	0.954469	0.693843	0.945298
CRYAB	Congenital, familial and genetic disorders	Clinvar(4), DisGenet(4), Diseases(1), HPO(9), OpenTargets(8)	1.82	0.442388	0.945298	0.959125	0.693843	0.945298
CRYAB	Musculoskeletal and connective tissue disorders	Clinvar(3), DisGenet(2), Diseases(2), HPO(26), OpenTargets(3)	2.29	0.442388	0.945298	0.974694	0.693843	0.945298
CRYAB	Nervous system disorders	Clinvar(3), DisGenet(3), Diseases(1), HPO(25), OpenTargets(3)	2.25	0.442388	0.945298	0.973741	0.693843	0.945298
TLX1	Neoplasms benign, malignant and unspecified (incl cysts and polyps)	Diseases(2), OpenTargets(56)	2.28	0.945256	0.890763	0.974157	0.918009	0.945256
ANO3	Nervous system disorders	Clinvar(1), DisGenet(4), Diseases(2), GWAS(5), HPO(14), OpenTargets(5), PheGenI(2)	2.39	0.945157	0.735818	0.97742	0.840488	0.945157
RYR2	Cardiac disorders	Clinvar(4), DisGenet(8), Diseases(5), DrugBank(2), HPO(21), OpenTargets(18)	3.28	0.785946	0.945114	0.990596	0.86553	0.945114
SF3B1	Gastrointestinal disorders	GWAS(1), OpenTargets(33)	1.53	0.0433806	0.998668	0.945103	0.521024	0.945103
SPTBN1	Congenital, familial and genetic disorders	HPO(32), OpenTargets(2)	1.53	0.30879	0.968794	0.945103	0.638792	0.945103
UBR5	Gastrointestinal disorders	DisGenet(6), OpenTargets(28)	1.53	0.080585	0.973024	0.945103	0.526804	0.945103
WNT5A	Congenital, familial and genetic disorders	Clinvar(1), DisGenet(2), Diseases(1), HPO(50), OpenTargets(3)	3.09	0.693929	0.944967	0.988705	0.819448	0.944967
WNT5A	Musculoskeletal and connective tissue disorders	Clinvar(1), DisGenet(2), Diseases(2), HPO(38), OpenTargets(3)	2.7	0.693929	0.944967	0.983613	0.819448	0.944967
CRB1	Congenital, familial and genetic disorders	Clinvar(4), DisGenet(8), Diseases(3), GWAS(1), HPO(13), OpenTargets(9)	2.52	0.944881	0.322831	0.980191	0.633856	0.944881
CRB1	Eye disorders	Clinvar(5), DisGenet(9), Diseases(3), HPO(38), OpenTargets(12), PheGenI(1)	3.6	0.944881	0.322831	0.99327	0.633856	0.944881
CRB1	Nervous system disorders	DisGenet(2), GWAS(2), HPO(24)	1.58	0.944881	0.322831	0.948245	0.633856	0.944881
ATP6V1B2	Gastrointestinal disorders	Clinvar(1), DisGenet(2), HPO(19), OpenTargets(1)	1.52	0.211316	0.976327	0.944449	0.593821	0.944449
CCDC47	Congenital, familial and genetic disorders	Clinvar(1), DisGenet(1), HPO(20), OpenTargets(1)	1.52	0.0216473	0.959947	0.944449	0.490797	0.944449
CHRNG	Eye disorders	DisGenet(1), Diseases(1), GWAS(2), HPO(13), OpenTargets(1), PheGenI(1)	1.52	0.987199	0.6758	0.944449	0.8315	0.944449
CTCF	Psychiatric disorders	Clinvar(1), DisGenet(1), HPO(18), OpenTargets(3)	1.52	0.0758024	0.951198	0.944449	0.5135	0.944449
EBF1	Skin and subcutaneous tissue disorders	DisGenet(7), GWAS(1), OpenTargets(13), PheGenI(2)	1.52	0.554959	0.990459	0.944449	0.772709	0.944449
INS	Immune system disorders	DisGenet(2), Diseases(6), GWAS(3), HPO(3), OpenTargets(4), PheGenI(1)	1.52	0.962219	0.145822	0.944449	0.55402	0.944449
INS	Pregnancy, puerperium and perinatal conditions	Clinvar(3), DisGenet(2), Diseases(2), GWAS(1), HPO(6), OpenTargets(5)	1.52	0.962219	0.145822	0.944449	0.55402	0.944449
KRT71	Skin and subcutaneous tissue disorders	Clinvar(1), DisGenet(1), Diseases(1), GWAS(1), HPO(12), OpenTargets(3)	1.52	0.96333	0.115647	0.944449	0.539488	0.944449
LRP6	Congenital, familial and genetic disorders	Clinvar(2), DisGenet(5), HPO(10), OpenTargets(6)	1.52	0.418384	0.967989	0.944449	0.693187	0.944449
LRP6	Gastrointestinal disorders	Clinvar(1), DisGenet(4), HPO(16), OpenTargets(2)	1.52	0.418384	0.967989	0.944449	0.693187	0.944449
PROC	Blood and lymphatic system disorders	Clinvar(3), DisGenet(3), Diseases(2), DrugBank(2), HPO(4), OpenTargets(5)	1.52	0.949455	0.0714066	0.944449	0.510431	0.944449
PTH	Metabolism and nutrition disorders	Clinvar(1), DisGenet(2), Diseases(3), DrugBank(1), HPO(7), OpenTargets(5)	1.52	0.987199	0.212765	0.944449	0.599982	0.944449
RPS6KA3	Gastrointestinal disorders	DisGenet(4), DrugBank(3), HPO(14), OpenTargets(2)	1.52	0.245567	0.968536	0.944449	0.607052	0.944449
SMAD3	Nervous system disorders	DisGenet(2), GWAS(2), HPO(10), OpenTargets(9)	1.52	0.213809	0.998668	0.944449	0.606238	0.944449
STAG1	Gastrointestinal disorders	DisGenet(1), GWAS(1), HPO(4), OpenTargets(17)	1.52	0.299391	0.956337	0.944449	0.627864	0.944449
STAT3	Endocrine disorders	Diseases(4), GWAS(3), HPO(7), OpenTargets(9)	1.52	0.0592139	0.981846	0.944449	0.52053	0.944449
TBX20	Vascular disorders	DisGenet(2), GWAS(10), HPO(8), OpenTargets(3)	1.52	0.923866	0.956896	0.944449	0.940381	0.944449
TUBGCP4	Nervous system disorders	Clinvar(3), DisGenet(2), Diseases(1), GWAS(1), HPO(11), OpenTargets(1)	1.52	0.161207	0.969831	0.944449	0.565519	0.944449
VPS33A	Congenital, familial and genetic disorders	Clinvar(1), DisGenet(1), Diseases(1), HPO(19), OpenTargets(1)	1.66	0.445231	0.944433	0.951806	0.694832	0.944433
CSMD1	Psychiatric disorders	DisGenet(7), GWAS(6), OpenTargets(6), PheGenI(7)	1.68	0.944359	0.82005	0.953101	0.882205	0.944359
ARHGAP5	Neoplasms benign, malignant and unspecified (incl cysts and polyps)	DisGenet(1), OpenTargets(72)	2.66	0.165381	0.944144	0.982913	0.554763	0.944144
CAMK2B	Musculoskeletal and connective tissue disorders	DisGenet(6), DrugBank(1), GWAS(1), HPO(9), OpenTargets(2), PheGenI(1)	1.58	0.801552	0.94396	0.948245	0.872756	0.94396
CAMK2B	Nervous system disorders	Clinvar(1), DisGenet(13), HPO(25), OpenTargets(8)	2.56	0.801552	0.94396	0.981081	0.872756	0.94396
CAMK2B	Psychiatric disorders	Clinvar(1), DisGenet(11), HPO(13), OpenTargets(6)	1.91	0.801552	0.94396	0.962709	0.872756	0.94396
SRY	Congenital, familial and genetic disorders	Clinvar(3), DisGenet(2), Diseases(4), HPO(43), OpenTargets(5)	3.09	0.943868	0.00849071	0.988705	0.476179	0.943868
SRY	Endocrine disorders	Clinvar(1), DisGenet(1), Diseases(1), HPO(20), OpenTargets(2)	1.76	0.943868	0.00849071	0.956707	0.476179	0.943868
SRY	Reproductive system and breast disorders	Clinvar(3), DisGenet(2), Diseases(2), HPO(45), OpenTargets(4)	3.06	0.943868	0.00849071	0.98839	0.476179	0.943868
LMX1A	Ear and labyrinth disorders	Clinvar(4), DisGenet(1), Diseases(1), GWAS(5), HPO(2), OpenTargets(6)	1.52	0.942775	0.943831	0.944449	0.943303	0.943831
FKBP6	Nervous system disorders	Diseases(1), HPO(32)	1.5	0.987199	0.53279	0.943777	0.759995	0.943777
GRIN2A	Gastrointestinal disorders	DrugBank(4), OpenTargets(29)	1.5	0.961936	0.863633	0.943777	0.912785	0.943777
HAVCR1	Metabolism and nutrition disorders	GWAS(31), OpenTargets(2)	1.5	0.960727	0.00389848	0.943777	0.482313	0.943777
TBX15	Musculoskeletal and connective tissue disorders	GWAS(5), HPO(28)	1.5	0.784853	0.96465	0.943777	0.874751	0.943777
LOXHD1	Ear and labyrinth disorders	Clinvar(4), DisGenet(2), Diseases(1), GWAS(2), HPO(3), OpenTargets(8)	1.58	0.943727	0.408438	0.948245	0.676082	0.943727
HERC1	Congenital, familial and genetic disorders	Clinvar(1), DisGenet(3), HPO(20), OpenTargets(2)	1.68	0.107236	0.943659	0.953101	0.525448	0.943659
HERC1	Musculoskeletal and connective tissue disorders	Clinvar(1), DisGenet(3), HPO(24), OpenTargets(1)	1.82	0.107236	0.943659	0.959125	0.525448	0.943659
HCN4	Cardiac disorders	Clinvar(5), DisGenet(5), Diseases(3), GWAS(3), HPO(27), OpenTargets(9), PheGenI(1)	3.24	0.943555	0.76382	0.990115	0.853687	0.943555
SMARCB1	Congenital, familial and genetic disorders	Clinvar(2), DisGenet(12), Diseases(2), GWAS(2), HPO(34), OpenTargets(5)	3.25	0.158426	0.943451	0.990277	0.550938	0.943451
SMARCB1	Endocrine disorders	DisGenet(1), Diseases(1), HPO(19), OpenTargets(9)	1.87	0.158426	0.943451	0.961088	0.550938	0.943451
SMARCB1	Gastrointestinal disorders	DisGenet(6), HPO(12), OpenTargets(24)	2.14	0.158426	0.943451	0.970645	0.550938	0.943451
SMARCB1	Musculoskeletal and connective tissue disorders	DisGenet(4), Diseases(1), HPO(31), OpenTargets(12)	2.59	0.158426	0.943451	0.981656	0.550938	0.943451
SMARCB1	Neoplasms benign, malignant and unspecified (incl cysts and polyps)	Clinvar(5), DisGenet(11), Diseases(4), HPO(26), OpenTargets(160)	5.93	0.158426	0.943451	0.999439	0.550938	0.943451
SMARCB1	Nervous system disorders	Clinvar(3), DisGenet(13), Diseases(4), GWAS(1), HPO(74), OpenTargets(32)	4.97	0.158426	0.943451	0.998469	0.550938	0.943451
SMARCB1	Psychiatric disorders	Clinvar(1), DisGenet(5), Diseases(2), GWAS(1), HPO(20), OpenTargets(2)	2.19	0.158426	0.943451	0.971906	0.550938	0.943451
SMARCB1	Reproductive system and breast disorders	DisGenet(1), HPO(8), OpenTargets(19)	1.58	0.158426	0.943451	0.948245	0.550938	0.943451
SMARCB1	Skin and subcutaneous tissue disorders	Clinvar(2), DisGenet(8), Diseases(2), HPO(14), OpenTargets(15)	2.51	0.158426	0.943451	0.97982	0.550938	0.943451
BCL11A	Gastrointestinal disorders	GWAS(1), HPO(1), OpenTargets(24)	1.49	0.755304	0.955373	0.943427	0.855339	0.943427
CDH11	Reproductive system and breast disorders	GWAS(1), HPO(7), OpenTargets(18)	1.49	0.658475	0.950192	0.943427	0.804333	0.943427
CLTC	Musculoskeletal and connective tissue disorders	DisGenet(2), HPO(14), OpenTargets(10)	1.49	0.032649	0.991086	0.943427	0.511867	0.943427
EBF1	Blood and lymphatic system disorders	DisGenet(1), GWAS(1), OpenTargets(24)	1.49	0.554959	0.990459	0.943427	0.772709	0.943427
EZH2	Skin and subcutaneous tissue disorders	DisGenet(1), HPO(13), OpenTargets(12)	1.49	0.683578	0.972177	0.943427	0.827878	0.943427
GNA11	Eye disorders	DisGenet(1), HPO(17), OpenTargets(8)	1.49	0.127625	0.947582	0.943427	0.537603	0.943427
HTR2C	Psychiatric disorders	DrugBank(52)	1.49	0.97117	0.137853	0.943427	0.554511	0.943427
MAPK1	Skin and subcutaneous tissue disorders	DrugBank(2), HPO(12), OpenTargets(12)	1.49	0.0925198	0.947828	0.943427	0.520174	0.943427
PDE6D	Musculoskeletal and connective tissue disorders	DisGenet(2), HPO(22), OpenTargets(2)	1.49	0.488341	0.954268	0.943427	0.721305	0.943427
PLP1	Musculoskeletal and connective tissue disorders	DisGenet(3), HPO(22), OpenTargets(1)	1.49	0.73669	0.996151	0.943427	0.86642	0.943427
SMARCD1	Nervous system disorders	Clinvar(1), HPO(18), OpenTargets(7)	1.49	0.0610864	0.973785	0.943427	0.517436	0.943427
TMEM270	Gastrointestinal disorders	GWAS(3), HPO(22), OpenTargets(1)	1.49	0.987199	0.155675	0.943427	0.571437	0.943427
TNR	Nervous system disorders	Clinvar(1), HPO(24), OpenTargets(1)	1.49	0.944003	0.802209	0.943427	0.873106	0.943427
TP63	Renal and urinary disorders	GWAS(1), HPO(17), OpenTargets(8)	1.49	0.77794	0.950726	0.943427	0.864333	0.943427
TUBB	Neoplasms benign, malignant and unspecified (incl cysts and polyps)	DrugBank(22), GWAS(2), HPO(2)	1.49	0.0987574	0.976081	0.943427	0.537419	0.943427
ALX4	Congenital, familial and genetic disorders	Clinvar(3), DisGenet(5), Diseases(3), HPO(41), OpenTargets(4)	3.06	0.943377	0.786394	0.98839	0.864885	0.943377
ALX4	Musculoskeletal and connective tissue disorders	Clinvar(2), DisGenet(5), Diseases(3), HPO(25), OpenTargets(3)	2.38	0.943377	0.786394	0.977008	0.864885	0.943377
ALX4	Nervous system disorders	Clinvar(1), GWAS(2), HPO(24), OpenTargets(3)	1.87	0.943377	0.786394	0.961088	0.864885	0.943377
CAMK2A	Nervous system disorders	Clinvar(2), DisGenet(7), HPO(24), OpenTargets(4)	2.17	0.839217	0.943217	0.971542	0.891217	0.943217
ZNF804A	Psychiatric disorders	DisGenet(3), GWAS(17), OpenTargets(11), PheGenI(1)	1.96	0.943211	0.0610864	0.964822	0.502149	0.943211
SPTAN1	Musculoskeletal and connective tissue disorders	Clinvar(1), HPO(32), OpenTargets(1)	1.83	0.194672	0.943045	0.960056	0.568859	0.943045
SPTAN1	Nervous system disorders	Clinvar(3), DisGenet(6), Diseases(4), HPO(75), OpenTargets(11)	4.22	0.194672	0.943045	0.996723	0.568859	0.943045
SPTAN1	Psychiatric disorders	Clinvar(2), DisGenet(4), HPO(18), OpenTargets(5)	1.82	0.194672	0.943045	0.959125	0.568859	0.943045
CFC1	Congenital, familial and genetic disorders	Clinvar(2), DisGenet(1), Diseases(2), HPO(16), OpenTargets(1)	1.6	0.942837	0.0148879	0.949298	0.478862	0.942837
ERBB4	Blood and lymphatic system disorders	DisGenet(1), DrugBank(2), OpenTargets(24)	1.54	0.796113	0.942806	0.946018	0.869459	0.942806
ERBB4	Endocrine disorders	DisGenet(1), Diseases(1), GWAS(4), OpenTargets(15), PheGenI(1)	1.6	0.796113	0.942806	0.949298	0.869459	0.942806
ERBB4	Gastrointestinal disorders	DisGenet(1), GWAS(3), HPO(4), OpenTargets(42)	2.66	0.796113	0.942806	0.982913	0.869459	0.942806
ERBB4	Musculoskeletal and connective tissue disorders	DrugBank(1), GWAS(2), HPO(12), OpenTargets(13)	1.77	0.796113	0.942806	0.957569	0.869459	0.942806
ERBB4	Neoplasms benign, malignant and unspecified (incl cysts and polyps)	DisGenet(9), DrugBank(3), GWAS(2), HPO(1), OpenTargets(195), PheGenI(1), TTD(1)	6.38	0.796113	0.942806	0.999685	0.869459	0.942806
ERBB4	Nervous system disorders	Clinvar(1), DisGenet(6), Diseases(2), GWAS(4), HPO(29), OpenTargets(28), PheGenI(2)	3.86	0.796113	0.942806	0.994939	0.869459	0.942806
ERBB4	Psychiatric disorders	DisGenet(3), GWAS(16), HPO(11), OpenTargets(11), PheGenI(2)	2.59	0.796113	0.942806	0.981656	0.869459	0.942806
ERBB4	Reproductive system and breast disorders	DisGenet(5), Diseases(1), GWAS(5), OpenTargets(32), PheGenI(2)	2.66	0.796113	0.942806	0.982913	0.869459	0.942806
ERBB4	Respiratory, thoracic and mediastinal disorders	DisGenet(2), DrugBank(3), HPO(7), OpenTargets(21)	2	0.796113	0.942806	0.966378	0.869459	0.942806
ERBB4	Skin and subcutaneous tissue disorders	DisGenet(2), DrugBank(2), GWAS(1), HPO(1), OpenTargets(18)	1.71	0.796113	0.942806	0.954469	0.869459	0.942806
LMX1A	Congenital, familial and genetic disorders	Clinvar(2), Diseases(1), HPO(1), OpenTargets(2)	0.46	0.942775	0.943831	0.803842	0.943303	0.942775
LMX1A	Eye disorders	GWAS(1), OpenTargets(1)	0.08	0.942775	0.943831	0.496304	0.943303	0.942775
LMX1A	General disorders and administration site conditions	DisGenet(1), OpenTargets(1)	0.08	0.942775	0.943831	0.496304	0.943303	0.942775
LMX1A	Musculoskeletal and connective tissue disorders	HPO(1), OpenTargets(1)	0.08	0.942775	0.943831	0.496304	0.943303	0.942775
LMX1A	Nervous system disorders	Clinvar(1), DisGenet(1), GWAS(2), HPO(1), OpenTargets(3)	0.67	0.942775	0.943831	0.855434	0.943303	0.942775
TRPM8	Nervous system disorders	DisGenet(3), DrugBank(11), GWAS(4), OpenTargets(3), PheGenI(2)	1.66	0.942646	0.839334	0.951806	0.89099	0.942646
PLCB4	Congenital, familial and genetic disorders	Clinvar(3), DisGenet(4), HPO(24), OpenTargets(4)	2.09	0.526086	0.942603	0.969065	0.734345	0.942603
ATP2B1	Cardiac disorders	DisGenet(6), GWAS(5), HPO(3), OpenTargets(3), PheGenI(3)	1.48	0.458124	0.950499	0.942575	0.704311	0.942575
CUL3	Metabolism and nutrition disorders	Clinvar(3), DisGenet(4), GWAS(1), HPO(8), OpenTargets(4)	1.48	0.531206	0.963895	0.942575	0.74755	0.942575
DUSP6	Endocrine disorders	Clinvar(2), DisGenet(1), Diseases(1), HPO(15), OpenTargets(1)	1.48	0.327558	0.976671	0.942575	0.652114	0.942575
EZH2	Psychiatric disorders	Clinvar(1), DisGenet(1), Diseases(1), HPO(15), OpenTargets(2)	1.48	0.683578	0.972177	0.942575	0.827878	0.942575
GDF3	Musculoskeletal and connective tissue disorders	Clinvar(2), DisGenet(1), Diseases(1), HPO(15), OpenTargets(1)	1.48	0.951702	0.253684	0.942575	0.602693	0.942575
GRIA4	Psychiatric disorders	DisGenet(1), DrugBank(4), GWAS(3), HPO(8), OpenTargets(4)	1.48	0.939583	0.978261	0.942575	0.958922	0.942575
IL17F	Skin and subcutaneous tissue disorders	DrugBank(1), GWAS(1), HPO(15), OpenTargets(2), TTD(1)	1.48	0.987199	0.0456705	0.942575	0.516435	0.942575
LRP1	Skin and subcutaneous tissue disorders	Clinvar(1), DisGenet(1), GWAS(1), HPO(13), OpenTargets(4)	1.48	0.247728	0.953409	0.942575	0.600569	0.942575
MYO3A	Ear and labyrinth disorders	Clinvar(5), DisGenet(2), Diseases(1), HPO(3), OpenTargets(9)	1.48	0.965736	0.469666	0.942575	0.717701	0.942575
NF2	Congenital, familial and genetic disorders	Clinvar(1), DisGenet(2), Diseases(4), HPO(9), OpenTargets(4)	1.48	0.266938	0.97742	0.942575	0.622179	0.942575
PDE6C	Congenital, familial and genetic disorders	Clinvar(2), DisGenet(3), Diseases(3), HPO(6), OpenTargets(6)	1.48	0.949357	0.586755	0.942575	0.768056	0.942575
RAG2	Blood and lymphatic system disorders	Clinvar(1), DisGenet(1), Diseases(1), HPO(16), OpenTargets(1)	1.48	0.9709	0.6373	0.942575	0.8041	0.942575
SMAD3	Metabolism and nutrition disorders	DisGenet(3), GWAS(5), HPO(3), OpenTargets(7), PheGenI(2)	1.48	0.213809	0.998668	0.942575	0.606238	0.942575
SRP54	Congenital, familial and genetic disorders	Clinvar(3), DisGenet(1), Diseases(1), HPO(11), OpenTargets(4)	1.48	0.168107	0.995874	0.942575	0.581991	0.942575
TANC2	Psychiatric disorders	Clinvar(1), DisGenet(1), GWAS(2), HPO(10), OpenTargets(6)	1.48	0.607739	0.952549	0.942575	0.780144	0.942575
ABCC9	Cardiac disorders	Clinvar(6), DisGenet(5), Diseases(3), DrugBank(1), HPO(36), OpenTargets(9)	3.35	0.560301	0.942413	0.991181	0.751357	0.942413
ABCC9	Congenital, familial and genetic disorders	Clinvar(3), DisGenet(11), Diseases(2), HPO(28), OpenTargets(15)	3.16	0.560301	0.942413	0.989352	0.751357	0.942413
ABCC9	Musculoskeletal and connective tissue disorders	Clinvar(1), DisGenet(8), Diseases(1), HPO(33), OpenTargets(11)	2.99	0.560301	0.942413	0.987589	0.751357	0.942413
ABCC9	Nervous system disorders	Clinvar(1), DisGenet(1), GWAS(2), HPO(21), OpenTargets(3), PheGenI(1)	2.09	0.560301	0.942413	0.969065	0.751357	0.942413
SLC12A5	Metabolism and nutrition disorders	DrugBank(27), GWAS(2), HPO(2)	1.71	0.942376	0.880921	0.954469	0.911649	0.942376
SLC12A5	Nervous system disorders	Clinvar(2), DisGenet(2), Diseases(2), GWAS(1), HPO(32), OpenTargets(3), TTD(1)	2.85	0.942376	0.880921	0.985736	0.911649	0.942376
SLC12A5	Psychiatric disorders	Clinvar(1), DisGenet(2), DrugBank(1), GWAS(4), HPO(12), OpenTargets(1)	1.64	0.942376	0.880921	0.951148	0.911649	0.942376
HUWE1	Congenital, familial and genetic disorders	Clinvar(1), DisGenet(28), HPO(28), OpenTargets(7)	3.11	0.0470151	0.941996	0.98885	0.494505	0.941996
HUWE1	Musculoskeletal and connective tissue disorders	DisGenet(26), HPO(25), OpenTargets(3)	2.54	0.0470151	0.941996	0.980454	0.494505	0.941996
HUWE1	Nervous system disorders	Clinvar(1), DisGenet(15), HPO(25), OpenTargets(7)	2.59	0.0470151	0.941996	0.981656	0.494505	0.941996
HUWE1	Psychiatric disorders	Clinvar(1), DisGenet(13), HPO(10), OpenTargets(7)	1.91	0.0470151	0.941996	0.962709	0.494505	0.941996
UGT1A9	Hepatobiliary disorders	DisGenet(10), GWAS(12), OpenTargets(8), PheGenI(1)	1.91	0.941836	0.0777363	0.962709	0.509786	0.941836
UGT1A9	Metabolism and nutrition disorders	DisGenet(9), GWAS(10), OpenTargets(8), PheGenI(3)	1.87	0.941836	0.0777363	0.961088	0.509786	0.941836
CRYBB2	Eye disorders	Clinvar(1), DisGenet(2), Diseases(2), HPO(12), OpenTargets(12)	1.97	0.905147	0.94175	0.96537	0.923449	0.94175
CYP2A6	Neoplasms benign, malignant and unspecified (incl cysts and polyps)	Clinvar(2), DisGenet(4), GWAS(7), HPO(4), OpenTargets(4)	1.54	0.941701	0.130142	0.946018	0.535921	0.941701
CYP2A6	Respiratory, thoracic and mediastinal disorders	Clinvar(2), DisGenet(4), GWAS(7), HPO(4), OpenTargets(7), PheGenI(2)	1.93	0.941701	0.130142	0.964209	0.535921	0.941701
CAMK2A	Psychiatric disorders	Clinvar(2), DisGenet(6), HPO(9), OpenTargets(5)	1.47	0.839217	0.943217	0.941501	0.891217	0.941501
CLDN19	Renal and urinary disorders	Clinvar(1), DisGenet(7), HPO(11), OpenTargets(3)	1.47	0.948681	0.869373	0.941501	0.909027	0.941501
EPHB2	Neoplasms benign, malignant and unspecified (incl cysts and polyps)	Clinvar(1), DisGenet(3), Diseases(2), DrugBank(1), HPO(3), OpenTargets(6), TTD(1)	1.47	0.746587	0.986094	0.941501	0.86634	0.941501
GRM8	Psychiatric disorders	DisGenet(1), GWAS(12), OpenTargets(8), PheGenI(1)	1.47	0.969316	0.937502	0.941501	0.953409	0.941501
HOXA13	Neoplasms benign, malignant and unspecified (incl cysts and polyps)	OpenTargets(51)	1.47	0.829658	0.978488	0.941501	0.904073	0.941501
MAX	Endocrine disorders	Clinvar(2), DisGenet(3), HPO(6), OpenTargets(11)	1.47	0.138675	0.989158	0.941501	0.563917	0.941501
NAA15	Nervous system disorders	Clinvar(1), DisGenet(6), HPO(8), OpenTargets(7)	1.47	0.206392	0.971084	0.941501	0.588738	0.941501
OTX2	Psychiatric disorders	DisGenet(2), GWAS(6), HPO(7), OpenTargets(7)	1.47	0.931031	0.988495	0.941501	0.959763	0.941501
POU3F4	Nervous system disorders	Clinvar(2), Diseases(1), HPO(16), OpenTargets(3)	1.47	0.987199	0.555045	0.941501	0.771122	0.941501
SLC30A8	Endocrine disorders	Clinvar(1), DisGenet(2), Diseases(1), GWAS(6), HPO(3), OpenTargets(3), PheGenI(1)	1.47	0.950799	0.417193	0.941501	0.683996	0.941501
SLC30A8	Metabolism and nutrition disorders	Clinvar(1), DisGenet(2), Diseases(2), GWAS(6), HPO(3), OpenTargets(2), PheGenI(1)	1.47	0.950799	0.417193	0.941501	0.683996	0.941501
TFAP2B	Psychiatric disorders	DisGenet(1), GWAS(3), HPO(5), OpenTargets(13)	1.47	0.858617	0.947355	0.941501	0.902986	0.941501
TLK2	Psychiatric disorders	Clinvar(1), DisGenet(1), HPO(16), OpenTargets(4)	1.47	0.447097	0.986242	0.941501	0.71667	0.941501
ZNF148	Congenital, familial and genetic disorders	Clinvar(1), DisGenet(1), HPO(18), OpenTargets(2)	1.47	0.314555	0.947005	0.941501	0.63078	0.941501
CACNA1E	Nervous system disorders	Clinvar(1), DisGenet(1), Diseases(1), GWAS(1), HPO(17), OpenTargets(5)	1.93	0.941474	0.740165	0.964209	0.840819	0.941474
KRT9	Skin and subcutaneous tissue disorders	Clinvar(1), DisGenet(3), Diseases(2), DrugBank(3), HPO(8), OpenTargets(3)	1.58	0.941412	0.160832	0.948245	0.551122	0.941412
NALCN	Congenital, familial and genetic disorders	Clinvar(2), DisGenet(1), HPO(43), OpenTargets(7)	2.76	0.827779	0.941222	0.984514	0.884501	0.941222
NALCN	Musculoskeletal and connective tissue disorders	Clinvar(2), DisGenet(8), HPO(53), OpenTargets(4)	3.2	0.827779	0.941222	0.989747	0.884501	0.941222
NALCN	Nervous system disorders	DisGenet(7), Diseases(1), HPO(37), OpenTargets(9)	2.8	0.827779	0.941222	0.985089	0.884501	0.941222
NALCN	Psychiatric disorders	Clinvar(2), DisGenet(7), GWAS(1), HPO(18), OpenTargets(6)	2.21	0.827779	0.941222	0.972512	0.884501	0.941222
MYL10	Neoplasms benign, malignant and unspecified (incl cysts and polyps)	GWAS(3), PheGenI(1)	0.2	0.987199	0.941056	0.675466	0.964128	0.941056
MYL10	Skin and subcutaneous tissue disorders	GWAS(5), PheGenI(1)	0.31	0.987199	0.941056	0.742873	0.964128	0.941056
HCN1	Nervous system disorders	Clinvar(2), DisGenet(4), Diseases(1), GWAS(2), HPO(54), OpenTargets(11)	3.77	0.941007	0.796696	0.994392	0.868851	0.941007
HCN1	Psychiatric disorders	Clinvar(1), DisGenet(5), GWAS(9), HPO(19), OpenTargets(17), PheGenI(1)	3.08	0.941007	0.796696	0.988584	0.868851	0.941007
PLCB1	Nervous system disorders	Clinvar(1), DisGenet(3), Diseases(1), HPO(29), OpenTargets(7)	2.51	0.665781	0.94097	0.97982	0.803375	0.94097
CFHR1	Blood and lymphatic system disorders	Clinvar(3), Diseases(1), GWAS(5), HPO(7), OpenTargets(4)	1.48	0.940866	0.0466835	0.942575	0.493775	0.940866
CFHR1	Eye disorders	Clinvar(2), DisGenet(1), Diseases(1), GWAS(6), HPO(7), OpenTargets(3), PheGenI(2)	1.79	0.940866	0.0466835	0.958037	0.493775	0.940866
CFHR1	Renal and urinary disorders	Clinvar(3), Diseases(1), GWAS(8), HPO(4), OpenTargets(7)	1.66	0.940866	0.0466835	0.951806	0.493775	0.940866
STUB1	General disorders and administration site conditions	Clinvar(2), DisGenet(2), Diseases(1), HPO(13), OpenTargets(3)	1.54	0.0137951	0.940835	0.946018	0.477315	0.940835
STUB1	Nervous system disorders	Clinvar(2), DisGenet(7), Diseases(2), HPO(48), OpenTargets(3)	3.25	0.0137951	0.940835	0.990277	0.477315	0.940835
SLC5A2	Renal and urinary disorders	Clinvar(2), DisGenet(2), Diseases(1), DrugBank(2), GWAS(3), HPO(8), OpenTargets(2)	1.67	0.940731	0.14991	0.952526	0.545321	0.940731
BSND	Congenital, familial and genetic disorders	Clinvar(2), DisGenet(1), Diseases(3), GWAS(5), HPO(2), OpenTargets(5)	1.46	0.952801	0.278333	0.940697	0.615567	0.940697
C9orf72	Psychiatric disorders	Clinvar(1), DisGenet(2), Diseases(1), GWAS(1), HPO(11), OpenTargets(2)	1.46	0.433965	0.9577	0.940697	0.695833	0.940697
CHRNA1	Immune system disorders	Clinvar(4), DisGenet(2), Diseases(1), GWAS(2), HPO(4), OpenTargets(5)	1.46	0.953163	0.855818	0.940697	0.90449	0.940697
CLP1	Congenital, familial and genetic disorders	Clinvar(2), DisGenet(1), Diseases(1), GWAS(1), HPO(9), OpenTargets(4)	1.46	0.385213	0.978678	0.940697	0.681945	0.940697
HOXA13	Musculoskeletal and connective tissue disorders	Clinvar(1), DisGenet(2), Diseases(1), GWAS(1), HPO(11), OpenTargets(2)	1.46	0.829658	0.978488	0.940697	0.904073	0.940697
ID3	Neoplasms benign, malignant and unspecified (incl cysts and polyps)	OpenTargets(31), PheGenI(1)	1.46	0.290403	0.946563	0.940697	0.618483	0.940697
KRT25	Skin and subcutaneous tissue disorders	Clinvar(1), DisGenet(1), Diseases(1), GWAS(1), HPO(12), OpenTargets(2)	1.46	0.95487	0.691111	0.940697	0.822991	0.940697
RAX	Eye disorders	Clinvar(1), DisGenet(1), Diseases(2), GWAS(2), HPO(9), OpenTargets(3)	1.46	0.987199	0.64902	0.940697	0.81811	0.940697
SLC6A3	Congenital, familial and genetic disorders	Clinvar(2), DisGenet(4), Diseases(2), DrugBank(1), HPO(5), OpenTargets(4)	1.46	0.946612	0.694408	0.940697	0.82051	0.940697
TMEM270	Nervous system disorders	Diseases(1), HPO(31)	1.46	0.987199	0.155675	0.940697	0.571437	0.940697
CASR	Congenital, familial and genetic disorders	Clinvar(1), DisGenet(7), Diseases(2), DrugBank(2), HPO(3), OpenTargets(10)	1.88	0.940246	0.813309	0.962038	0.876777	0.940246
CASR	Endocrine disorders	Clinvar(2), DisGenet(7), DrugBank(3), GWAS(1), HPO(10), OpenTargets(10)	2.29	0.940246	0.813309	0.974694	0.876777	0.940246
CASR	Gastrointestinal disorders	DisGenet(1), Diseases(1), DrugBank(21), HPO(6)	1.82	0.940246	0.813309	0.959125	0.876777	0.940246
CASR	Immune system disorders	DisGenet(1), Diseases(1), DrugBank(14), GWAS(2), HPO(2), OpenTargets(1)	1.64	0.940246	0.813309	0.951148	0.876777	0.940246
CASR	Infections and infestations	Diseases(1), DrugBank(38), HPO(1)	2.06	0.940246	0.813309	0.967999	0.876777	0.940246
CASR	Metabolism and nutrition disorders	Clinvar(2), DisGenet(9), Diseases(2), DrugBank(10), GWAS(2), HPO(22), OpenTargets(12)	3.45	0.940246	0.813309	0.99195	0.876777	0.940246
CASR	Musculoskeletal and connective tissue disorders	DisGenet(3), Diseases(3), DrugBank(6), HPO(11), OpenTargets(2)	1.76	0.940246	0.813309	0.956707	0.876777	0.940246
CASR	Nervous system disorders	Clinvar(1), DisGenet(1), Diseases(3), HPO(18), OpenTargets(3)	1.82	0.940246	0.813309	0.959125	0.876777	0.940246
CASR	Renal and urinary disorders	Clinvar(1), DisGenet(4), Diseases(1), DrugBank(4), GWAS(2), HPO(9), OpenTargets(8), PheGenI(1), TTD(1)	2.46	0.940246	0.813309	0.978691	0.876777	0.940246
CASR	Skin and subcutaneous tissue disorders	DisGenet(1), DrugBank(32), GWAS(1), HPO(10)	2.45	0.940246	0.813309	0.978601	0.876777	0.940246
ACTL6B	Musculoskeletal and connective tissue disorders	DisGenet(6), HPO(18), OpenTargets(1)	1.45	0.91551	0.967155	0.940143	0.941332	0.940143
LHX4	Congenital, familial and genetic disorders	Diseases(1), HPO(22), OpenTargets(2)	1.45	0.701426	0.976873	0.940143	0.839149	0.940143
MYOD1	Gastrointestinal disorders	Diseases(2), HPO(5), OpenTargets(18)	1.45	0.974288	0.525024	0.940143	0.749656	0.940143
PAX3	Gastrointestinal disorders	Diseases(1), HPO(6), OpenTargets(18)	1.45	0.915062	0.974405	0.940143	0.944734	0.940143
RARA	Skin and subcutaneous tissue disorders	DrugBank(13), HPO(5), OpenTargets(7)	1.45	0.282545	0.977198	0.940143	0.629872	0.940143
TRIP12	Musculoskeletal and connective tissue disorders	DisGenet(12), HPO(11), OpenTargets(2)	1.45	0.266619	0.971452	0.940143	0.619036	0.940143
TRIP12	Nervous system disorders	DisGenet(11), HPO(10), OpenTargets(4)	1.45	0.266619	0.971452	0.940143	0.619036	0.940143
TRIP12	Psychiatric disorders	DisGenet(12), HPO(9), OpenTargets(4)	1.45	0.266619	0.971452	0.940143	0.619036	0.940143
PRMT8	Gastrointestinal disorders	GWAS(2), OpenTargets(1)	0.14	0.940105	0.965079	0.600826	0.952592	0.940105
ERC1	Neoplasms benign, malignant and unspecified (incl cysts and polyps)	DisGenet(1), OpenTargets(74)	2.7	0.30782	0.940025	0.983613	0.623923	0.940025
KNG1	Metabolism and nutrition disorders	Clinvar(1), DisGenet(2), DrugBank(4), GWAS(13), HPO(2), OpenTargets(1), PheGenI(1)	1.91	0.939749	0.0618231	0.962709	0.500786	0.939749
PTPN11	Blood and lymphatic system disorders	Clinvar(1), DisGenet(11), Diseases(1), HPO(11), OpenTargets(34)	3.13	0.153956	0.939607	0.98902	0.546782	0.939607
PTPN11	Cardiac disorders	Clinvar(4), DisGenet(25), Diseases(2), GWAS(2), HPO(16), OpenTargets(13)	3.41	0.153956	0.939607	0.991704	0.546782	0.939607
PTPN11	Congenital, familial and genetic disorders	Clinvar(4), DisGenet(51), Diseases(4), GWAS(4), HPO(54), OpenTargets(20), PheGenI(2)	5.34	0.153956	0.939607	0.998947	0.546782	0.939607
PTPN11	Endocrine disorders	DisGenet(6), Diseases(1), GWAS(2), HPO(11), OpenTargets(8)	1.92	0.153956	0.939607	0.963568	0.546782	0.939607
PTPN11	Eye disorders	DisGenet(18), Diseases(1), GWAS(1), HPO(8), OpenTargets(4)	2.11	0.153956	0.939607	0.969817	0.546782	0.939607
PTPN11	Gastrointestinal disorders	DisGenet(11), GWAS(1), HPO(6), OpenTargets(25), PheGenI(2)	2.66	0.153956	0.939607	0.982913	0.546782	0.939607
PTPN11	Musculoskeletal and connective tissue disorders	Clinvar(2), DisGenet(37), Diseases(2), GWAS(2), HPO(45), OpenTargets(18), PheGenI(1)	4.73	0.153956	0.939607	0.998043	0.546782	0.939607
PTPN11	Neoplasms benign, malignant and unspecified (incl cysts and polyps)	Clinvar(1), DisGenet(19), Diseases(1), HPO(11), OpenTargets(150), TTD(1)	5.84	0.153956	0.939607	0.999397	0.546782	0.939607
PTPN11	Nervous system disorders	DisGenet(18), GWAS(1), HPO(20), OpenTargets(29)	3.22	0.153956	0.939607	0.989934	0.546782	0.939607
PTPN11	Psychiatric disorders	DisGenet(7), Diseases(1), GWAS(2), HPO(11), OpenTargets(8)	1.97	0.153956	0.939607	0.96537	0.546782	0.939607
PTPN11	Reproductive system and breast disorders	DisGenet(4), HPO(13), OpenTargets(24)	2.1	0.153956	0.939607	0.969422	0.546782	0.939607
PTPN11	Respiratory, thoracic and mediastinal disorders	DisGenet(6), HPO(11), OpenTargets(12)	1.62	0.153956	0.939607	0.950133	0.546782	0.939607
PTPN11	Skin and subcutaneous tissue disorders	Clinvar(2), DisGenet(19), Diseases(1), GWAS(2), HPO(20), OpenTargets(18)	3.41	0.153956	0.939607	0.991704	0.546782	0.939607
PTPN11	Vascular disorders	DisGenet(10), GWAS(4), HPO(13), OpenTargets(5)	1.96	0.153956	0.939607	0.964822	0.546782	0.939607
GRIA4	Cardiac disorders	DrugBank(5)	0.15	0.939583	0.978261	0.62812	0.958922	0.939583
GRIA4	Congenital, familial and genetic disorders	HPO(7), OpenTargets(2)	0.47	0.939583	0.978261	0.812498	0.958922	0.939583
GRIA4	Eye disorders	DisGenet(2), GWAS(4), HPO(3), OpenTargets(3), PheGenI(2)	1.11	0.939583	0.978261	0.914332	0.958922	0.939583
GRIA4	Gastrointestinal disorders	DrugBank(4), HPO(1), OpenTargets(1)	0.4	0.939583	0.978261	0.783562	0.958922	0.939583
GRIA4	General disorders and administration site conditions	DisGenet(1), DrugBank(3), HPO(4), OpenTargets(1)	0.68	0.939583	0.978261	0.859023	0.958922	0.939583
GRIA4	Immune system disorders	DrugBank(1), HPO(1)	0.08	0.939583	0.978261	0.496304	0.958922	0.939583
GRIA4	Infections and infestations	DrugBank(4)	0.11	0.939583	0.978261	0.568914	0.958922	0.939583
GRIA4	Metabolism and nutrition disorders	DrugBank(2), HPO(2), OpenTargets(1)	0.33	0.939583	0.978261	0.755706	0.958922	0.939583
GRIA4	Musculoskeletal and connective tissue disorders	HPO(9), OpenTargets(1)	0.52	0.939583	0.978261	0.8192	0.958922	0.939583
GRIA4	Neoplasms benign, malignant and unspecified (incl cysts and polyps)	DisGenet(1), DrugBank(3), GWAS(1), OpenTargets(1)	0.46	0.939583	0.978261	0.803842	0.958922	0.939583
GRIA4	Reproductive system and breast disorders	DrugBank(3), GWAS(1)	0.2	0.939583	0.978261	0.675466	0.958922	0.939583
GRIA4	Respiratory, thoracic and mediastinal disorders	DrugBank(1), HPO(1)	0.08	0.939583	0.978261	0.496304	0.958922	0.939583
GRIA4	Skin and subcutaneous tissue disorders	DrugBank(3)	0.08	0.939583	0.978261	0.496304	0.958922	0.939583
GRIA4	Vascular disorders	DrugBank(2), HPO(1)	0.14	0.939583	0.978261	0.600826	0.958922	0.939583
FGF5	Skin and subcutaneous tissue disorders	Clinvar(1), DisGenet(9), GWAS(1), HPO(2), OpenTargets(8), PheGenI(1)	1.7	0.939417	0.516331	0.953624	0.727874	0.939417
FGF5	Vascular disorders	DisGenet(1), GWAS(19), OpenTargets(12), PheGenI(1)	2	0.939417	0.516331	0.966378	0.727874	0.939417
ATL1	Musculoskeletal and connective tissue disorders	DisGenet(3), GWAS(1), HPO(19), OpenTargets(4)	1.72	0.617182	0.939386	0.955384	0.778284	0.939386
ATL1	Nervous system disorders	Clinvar(2), DisGenet(6), Diseases(4), HPO(41), OpenTargets(10)	3.28	0.617182	0.939386	0.990596	0.778284	0.939386
DNAJC5	Congenital, familial and genetic disorders	Clinvar(3), DisGenet(2), Diseases(2), HPO(15), OpenTargets(3)	1.76	0.157437	0.939245	0.956707	0.548341	0.939245
DNAJC5	Nervous system disorders	Clinvar(3), DisGenet(2), Diseases(3), HPO(75), OpenTargets(3)	3.92	0.157437	0.939245	0.995286	0.548341	0.939245
PDYN	Nervous system disorders	Clinvar(1), DisGenet(1), Diseases(2), GWAS(1), HPO(20), OpenTargets(1)	1.93	0.939214	0.221919	0.964209	0.580567	0.939214
ACTA2	Nervous system disorders	Clinvar(1), DisGenet(1), Diseases(1), HPO(15), OpenTargets(1)	1.43	0.451861	0.998668	0.939173	0.725265	0.939173
APPL1	Metabolism and nutrition disorders	Clinvar(1), DisGenet(1), Diseases(2), HPO(14), OpenTargets(1)	1.43	0.0966946	0.959566	0.939173	0.52813	0.939173
ATL1	Congenital, familial and genetic disorders	Clinvar(2), DisGenet(2), Diseases(2), HPO(6), OpenTargets(7)	1.43	0.617182	0.939386	0.939173	0.778284	0.939173
CRYAB	Eye disorders	Clinvar(1), DisGenet(2), Diseases(1), HPO(8), OpenTargets(7)	1.43	0.442388	0.945298	0.939173	0.693843	0.939173
CTNNB1	Renal and urinary disorders	Clinvar(1), DisGenet(1), Diseases(2), HPO(4), OpenTargets(11)	1.43	0.125273	0.994947	0.939173	0.56011	0.939173
F7	Vascular disorders	Clinvar(1), DisGenet(1), DrugBank(5), HPO(10), OpenTargets(2)	1.43	0.954606	0.231686	0.939173	0.593146	0.939173
FBXL3	Nervous system disorders	Clinvar(1), DisGenet(5), GWAS(2), HPO(10), OpenTargets(1)	1.43	0.251848	0.954127	0.939173	0.602987	0.939173
FRMPD4	Psychiatric disorders	Clinvar(1), DisGenet(1), GWAS(1), HPO(11), OpenTargets(5)	1.43	0.968481	0.669384	0.939173	0.818932	0.939173
GNRHR	Endocrine disorders	Clinvar(1), DisGenet(2), Diseases(1), HPO(12), OpenTargets(3)	1.43	0.987199	0.68771	0.939173	0.837455	0.939173
KISS1R	Congenital, familial and genetic disorders	Clinvar(1), DisGenet(1), Diseases(2), HPO(12), OpenTargets(3)	1.43	0.962839	0.108341	0.939173	0.53559	0.939173
NLGN3	Nervous system disorders	Clinvar(1), DisGenet(4), Diseases(2), HPO(7), OpenTargets(5)	1.43	0.713416	0.98001	0.939173	0.846713	0.939173
PDE4D	Nervous system disorders	DisGenet(1), DrugBank(1), GWAS(1), HPO(15), PheGenI(1)	1.43	0.639148	0.955606	0.939173	0.797377	0.939173
ROS1	Gastrointestinal disorders	DisGenet(2), OpenTargets(29)	1.43	0.965233	0.414817	0.939173	0.690025	0.939173
RP1	Nervous system disorders	DisGenet(1), GWAS(1), HPO(15), OpenTargets(1), PheGenI(1)	1.43	0.954225	0.066047	0.939173	0.510136	0.939173
SOX11	Psychiatric disorders	Clinvar(1), DisGenet(3), Diseases(1), HPO(11), OpenTargets(3)	1.43	0.952389	0.621516	0.939173	0.786953	0.939173
SUFU	Psychiatric disorders	DisGenet(1), GWAS(3), HPO(13), OpenTargets(1), PheGenI(1)	1.43	0.331144	0.949154	0.939173	0.640149	0.939173
ZBTB20	Neoplasms benign, malignant and unspecified (incl cysts and polyps)	DisGenet(11), GWAS(2), HPO(2), OpenTargets(3), PheGenI(1)	1.43	0.934156	0.960199	0.939173	0.947177	0.939173
ZMIZ1	Endocrine disorders	DisGenet(4), GWAS(5), HPO(3), OpenTargets(4), PheGenI(3)	1.43	0.265109	0.95188	0.939173	0.608494	0.939173
CLVS1	Eye disorders	GWAS(1), OpenTargets(1)	0.08	0.939104	0.946889	0.496304	0.942996	0.939104
CLVS1	Musculoskeletal and connective tissue disorders	DisGenet(1), GWAS(1)	0.08	0.939104	0.946889	0.496304	0.942996	0.939104
CLVS1	Nervous system disorders	DisGenet(5), GWAS(1)	0.31	0.939104	0.946889	0.742873	0.942996	0.939104
CLVS1	Vascular disorders	DisGenet(1), GWAS(2), OpenTargets(1)	0.26	0.939104	0.946889	0.711291	0.942996	0.939104
FAM135B	Neoplasms benign, malignant and unspecified (incl cysts and polyps)	OpenTargets(86)	2.17	0.939006	0.435654	0.971542	0.68733	0.939006
GABRA5	Nervous system disorders	Clinvar(1), Diseases(1), DrugBank(9), HPO(42), OpenTargets(5)	3.13	0.938852	0.882923	0.98902	0.910888	0.938852
GABRA5	Psychiatric disorders	Clinvar(1), Diseases(1), DrugBank(5), HPO(14), OpenTargets(4)	1.76	0.938852	0.882923	0.956707	0.910888	0.938852
RUNX1T1	Neoplasms benign, malignant and unspecified (incl cysts and polyps)	DisGenet(1), Diseases(2), OpenTargets(117)	4.08	0.61572	0.938625	0.996076	0.777173	0.938625
ABCA12	Congenital, familial and genetic disorders	Clinvar(3), DisGenet(3), Diseases(4), HPO(8), OpenTargets(9)	1.87	0.938607	0.674799	0.961088	0.806703	0.938607
ABCA12	Skin and subcutaneous tissue disorders	Clinvar(3), DisGenet(5), Diseases(3), HPO(20), OpenTargets(8)	2.42	0.938607	0.674799	0.977981	0.806703	0.938607
KIF1A	Congenital, familial and genetic disorders	Clinvar(4), DisGenet(14), Diseases(3), HPO(12), OpenTargets(9)	2.55	0.795321	0.938392	0.980697	0.866856	0.938392
KIF1A	Musculoskeletal and connective tissue disorders	DisGenet(9), HPO(33), OpenTargets(3)	2.24	0.795321	0.938392	0.973187	0.866856	0.938392
KIF1A	Nervous system disorders	Clinvar(5), DisGenet(33), Diseases(5), GWAS(1), HPO(66), OpenTargets(17)	4.97	0.795321	0.938392	0.998469	0.866856	0.938392
KIF1A	Psychiatric disorders	Clinvar(1), DisGenet(5), GWAS(1), HPO(10), OpenTargets(5)	1.6	0.795321	0.938392	0.949298	0.866856	0.938392
DSCAM	Congenital, familial and genetic disorders	DisGenet(3), Diseases(1), GWAS(1), OpenTargets(3)	0.61	0.938355	0.951014	0.843938	0.944685	0.938355
DSCAM	Eye disorders	Diseases(1), OpenTargets(2)	0.14	0.938355	0.951014	0.600826	0.944685	0.938355
DSCAM	Gastrointestinal disorders	DisGenet(1), OpenTargets(1)	0.08	0.938355	0.951014	0.496304	0.944685	0.938355
DSCAM	Musculoskeletal and connective tissue disorders	DisGenet(1), GWAS(1)	0.08	0.938355	0.951014	0.496304	0.944685	0.938355
DSCAM	Nervous system disorders	DisGenet(2), Diseases(1), GWAS(3), OpenTargets(1)	0.53	0.938355	0.951014	0.826585	0.944685	0.938355
DSCAM	Psychiatric disorders	DisGenet(2), Diseases(1), GWAS(3)	0.4	0.938355	0.951014	0.783562	0.944685	0.938355
DSCAM	Renal and urinary disorders	DisGenet(1), GWAS(1)	0.08	0.938355	0.951014	0.496304	0.944685	0.938355
DSCAM	Vascular disorders	DisGenet(1), Diseases(1), GWAS(1), OpenTargets(1)	0.3	0.938355	0.951014	0.735035	0.944685	0.938355
BRIP1	Blood and lymphatic system disorders	Clinvar(2), DisGenet(4), Diseases(1), HPO(9), OpenTargets(14)	2.02	0.938183	0.32377	0.966845	0.630977	0.938183
BRIP1	Congenital, familial and genetic disorders	Clinvar(2), DisGenet(4), Diseases(1), HPO(48), OpenTargets(5)	3.19	0.938183	0.32377	0.989633	0.630977	0.938183
BRIP1	Gastrointestinal disorders	DisGenet(3), HPO(11), OpenTargets(28)	2.14	0.938183	0.32377	0.970645	0.630977	0.938183
BRIP1	Musculoskeletal and connective tissue disorders	GWAS(1), HPO(25), OpenTargets(1)	1.54	0.938183	0.32377	0.946018	0.630977	0.938183
BRIP1	Neoplasms benign, malignant and unspecified (incl cysts and polyps)	Clinvar(2), DisGenet(14), Diseases(2), GWAS(1), HPO(11), OpenTargets(128), PheGenI(1)	5.66	0.938183	0.32377	0.99921	0.630977	0.938183
BRIP1	Nervous system disorders	DisGenet(1), GWAS(1), HPO(16), OpenTargets(15)	2	0.938183	0.32377	0.966378	0.630977	0.938183
BRIP1	Reproductive system and breast disorders	Clinvar(2), DisGenet(8), Diseases(2), GWAS(1), HPO(13), OpenTargets(29), PheGenI(1)	3.35	0.938183	0.32377	0.991181	0.630977	0.938183
ASS1	Congenital, familial and genetic disorders	Clinvar(4), DisGenet(2), Diseases(2), DrugBank(1), GWAS(1), HPO(3), OpenTargets(5)	1.54	0.459499	0.938171	0.946018	0.698835	0.938171
ASS1	Metabolism and nutrition disorders	Clinvar(4), DisGenet(2), Diseases(1), DrugBank(2), GWAS(1), HPO(7), OpenTargets(4)	1.73	0.459499	0.938171	0.955716	0.698835	0.938171
APOA5	Vascular disorders	DisGenet(2), GWAS(15), OpenTargets(3), PheGenI(1)	1.42	0.965626	0.244659	0.937996	0.605142	0.937996
DUSP6	Nervous system disorders	Diseases(1), GWAS(1), HPO(17), OpenTargets(2)	1.42	0.327558	0.976671	0.937996	0.652114	0.937996
GRIA2	Psychiatric disorders	Clinvar(1), DrugBank(7), HPO(10), OpenTargets(3)	1.42	0.807661	0.953814	0.937996	0.880737	0.937996
HORMAD2	Immune system disorders	DisGenet(5), GWAS(7), OpenTargets(7), PheGenI(2)	1.42	0.987199	0.35187	0.937996	0.669535	0.937996
KCNJ18	Nervous system disorders	Clinvar(1), DisGenet(2), HPO(17), OpenTargets(1)	1.42	0.969199	0.17828	0.937996	0.57374	0.937996
KCNJ8	Congenital, familial and genetic disorders	DisGenet(1), Diseases(1), HPO(17), OpenTargets(2)	1.42	0.306034	0.971599	0.937996	0.638817	0.937996
KDM1A	Congenital, familial and genetic disorders	Clinvar(1), DisGenet(1), HPO(17), OpenTargets(2)	1.42	0.337836	0.970801	0.937996	0.654318	0.937996
PLCB4	Musculoskeletal and connective tissue disorders	Clinvar(1), DisGenet(3), HPO(15), OpenTargets(2)	1.42	0.526086	0.942603	0.937996	0.734345	0.937996
PLG	Metabolism and nutrition disorders	DrugBank(1), GWAS(18), HPO(1), OpenTargets(1)	1.42	0.947988	0.08821	0.937996	0.518099	0.937996
SLC12A3	Nervous system disorders	Diseases(1), DrugBank(2), HPO(17), OpenTargets(1)	1.42	0.987199	0.740828	0.937996	0.864014	0.937996
SMC1A	Skin and subcutaneous tissue disorders	DisGenet(3), Diseases(1), HPO(10), OpenTargets(7)	1.42	0.203832	0.99464	0.937996	0.599236	0.937996
SPTAN1	Congenital, familial and genetic disorders	Clinvar(2), Diseases(1), HPO(15), OpenTargets(3)	1.42	0.194672	0.943045	0.937996	0.568859	0.937996
STAT3	Metabolism and nutrition disorders	Diseases(4), GWAS(2), HPO(14), OpenTargets(1)	1.42	0.0592139	0.981846	0.937996	0.52053	0.937996
TFAP2B	Metabolism and nutrition disorders	DisGenet(4), GWAS(8), OpenTargets(8), PheGenI(1)	1.42	0.858617	0.947355	0.937996	0.902986	0.937996
ZBTB18	Psychiatric disorders	Clinvar(1), DisGenet(3), HPO(11), OpenTargets(6)	1.42	0.536811	0.967633	0.937996	0.752222	0.937996
BMP4	Congenital, familial and genetic disorders	Clinvar(3), DisGenet(2), Diseases(2), GWAS(1), HPO(46), OpenTargets(8)	3.41	0.496427	0.93798	0.991704	0.717204	0.93798
BMP4	Eye disorders	DisGenet(1), Diseases(2), GWAS(10), HPO(14), OpenTargets(8)	2.25	0.496427	0.93798	0.973741	0.717204	0.93798
BMP4	Gastrointestinal disorders	Clinvar(2), DisGenet(11), GWAS(4), HPO(15), OpenTargets(6), PheGenI(1)	2.56	0.496427	0.93798	0.981081	0.717204	0.93798
BMP4	Musculoskeletal and connective tissue disorders	Clinvar(1), DisGenet(1), DrugBank(6), GWAS(2), HPO(22), OpenTargets(3)	2.38	0.496427	0.93798	0.977008	0.717204	0.93798
FGF23	Metabolism and nutrition disorders	Clinvar(4), DisGenet(1), Diseases(6), DrugBank(4), GWAS(2), HPO(13), OpenTargets(2)	2.34	0.937968	0.208295	0.975958	0.573132	0.937968
FGF23	Musculoskeletal and connective tissue disorders	Clinvar(4), DisGenet(1), Diseases(3), DrugBank(4), HPO(16), OpenTargets(3)	2.19	0.937968	0.208295	0.971906	0.573132	0.937968
GRM6	Eye disorders	Clinvar(2), DisGenet(3), Diseases(3), HPO(17), OpenTargets(3)	1.92	0.937815	0.837486	0.963568	0.88765	0.937815
TUBB6	Nervous system disorders	Clinvar(1), DisGenet(12), HPO(5), OpenTargets(6)	1.57	0.320166	0.937796	0.947344	0.628981	0.937796
TBX22	Congenital, familial and genetic disorders	Clinvar(2), DisGenet(3), Diseases(1), HPO(20), OpenTargets(5)	2.07	0.937637	0.0654453	0.968359	0.501541	0.937637
GRM8	Congenital, familial and genetic disorders	GWAS(1), OpenTargets(1)	0.08	0.969316	0.937502	0.496304	0.953409	0.937502
GRM8	Endocrine disorders	DrugBank(1), GWAS(1), OpenTargets(1)	0.19	0.969316	0.937502	0.649952	0.953409	0.937502
GRM8	Gastrointestinal disorders	DisGenet(1), DrugBank(4), GWAS(1), OpenTargets(1)	0.53	0.969316	0.937502	0.826585	0.953409	0.937502
GRM8	General disorders and administration site conditions	DisGenet(1), DrugBank(1), GWAS(1), OpenTargets(2)	0.38	0.969316	0.937502	0.775723	0.953409	0.937502
GRM8	Immune system disorders	DisGenet(5), DrugBank(1), OpenTargets(1)	0.46	0.969316	0.937502	0.803842	0.953409	0.937502
GRM8	Infections and infestations	DisGenet(5), DrugBank(1), GWAS(1), OpenTargets(1), PheGenI(1)	0.75	0.969316	0.937502	0.86914	0.953409	0.937502
GRM8	Metabolism and nutrition disorders	DrugBank(2), GWAS(1), OpenTargets(2)	0.33	0.969316	0.937502	0.755706	0.953409	0.937502
GRM8	Neoplasms benign, malignant and unspecified (incl cysts and polyps)	GWAS(3)	0.08	0.969316	0.937502	0.496304	0.953409	0.937502
GRM8	Nervous system disorders	DisGenet(1), GWAS(3), OpenTargets(1), PheGenI(1)	0.46	0.969316	0.937502	0.803842	0.953409	0.937502
GRM8	Respiratory, thoracic and mediastinal disorders	GWAS(3)	0.08	0.969316	0.937502	0.496304	0.953409	0.937502
GUCY2C	Gastrointestinal disorders	Clinvar(3), DisGenet(3), DrugBank(1), HPO(8), OpenTargets(7), TTD(1)	1.76	0.937471	0.486757	0.956707	0.712114	0.937471
GRM7	Nervous system disorders	Clinvar(1), DisGenet(5), Diseases(1), GWAS(1), HPO(43), OpenTargets(12)	3.45	0.93733	0.929226	0.99195	0.933278	0.93733
GRM7	Psychiatric disorders	DisGenet(3), GWAS(1), HPO(15), OpenTargets(5)	1.57	0.93733	0.929226	0.947344	0.933278	0.93733
RAD21	Congenital, familial and genetic disorders	Clinvar(3), DisGenet(9), Diseases(2), HPO(59), OpenTargets(5)	3.71	0.0370877	0.937139	0.99399	0.487114	0.937139
RAD21	Gastrointestinal disorders	DisGenet(4), HPO(20), OpenTargets(20), PheGenI(1)	2.48	0.0370877	0.937139	0.97945	0.487114	0.937139
RAD21	Musculoskeletal and connective tissue disorders	Clinvar(2), DisGenet(3), Diseases(1), HPO(50), OpenTargets(4)	3.19	0.0370877	0.937139	0.989633	0.487114	0.937139
RAD21	Neoplasms benign, malignant and unspecified (incl cysts and polyps)	DisGenet(8), HPO(2), OpenTargets(100)	3.89	0.0370877	0.937139	0.995168	0.487114	0.937139
RAD21	Nervous system disorders	Clinvar(2), DisGenet(2), Diseases(2), HPO(24), OpenTargets(12)	2.55	0.0370877	0.937139	0.980697	0.487114	0.937139
RAD21	Psychiatric disorders	Clinvar(2), DisGenet(3), Diseases(2), HPO(15), OpenTargets(1)	1.66	0.0370877	0.937139	0.951806	0.487114	0.937139
RAD21	Skin and subcutaneous tissue disorders	DisGenet(2), Diseases(1), HPO(8), OpenTargets(10)	1.42	0.0370877	0.937139	0.937996	0.487114	0.937139
BMP4	Nervous system disorders	Clinvar(1), HPO(21), OpenTargets(2)	1.4	0.496427	0.93798	0.937123	0.717204	0.937123
CACNA1S	Gastrointestinal disorders	DisGenet(7), Diseases(1), DrugBank(2), GWAS(1), HPO(2), OpenTargets(2), PheGenI(1)	1.4	0.965454	0.696391	0.937123	0.830923	0.937123
CACNA1S	General disorders and administration site conditions	Clinvar(3), DisGenet(1), Diseases(1), DrugBank(4), GWAS(1), HPO(4), OpenTargets(2)	1.4	0.965454	0.696391	0.937123	0.830923	0.937123
CASR	Eye disorders	Diseases(3), DrugBank(19), HPO(2)	1.4	0.940246	0.813309	0.937123	0.876777	0.937123
CDH11	Nervous system disorders	GWAS(1), HPO(12), OpenTargets(11)	1.4	0.658475	0.950192	0.937123	0.804333	0.937123
DUSP6	Psychiatric disorders	GWAS(8), HPO(10), OpenTargets(6)	1.4	0.327558	0.976671	0.937123	0.652114	0.937123
GJA8	Nervous system disorders	DisGenet(1), GWAS(1), HPO(22)	1.4	0.987199	0.580665	0.937123	0.783932	0.937123
HERC1	Nervous system disorders	DisGenet(1), GWAS(1), HPO(22)	1.4	0.107236	0.943659	0.937123	0.525448	0.937123
HS2ST1	Congenital, familial and genetic disorders	Clinvar(1), HPO(21), OpenTargets(2)	1.4	0.464822	0.955035	0.937123	0.709929	0.937123
IMPDH2	Nervous system disorders	DrugBank(1), HPO(20), OpenTargets(3)	1.4	0.246986	0.979752	0.937123	0.613369	0.937123
KCND3	General disorders and administration site conditions	Clinvar(2), DisGenet(1), Diseases(1), DrugBank(1), GWAS(1), HPO(9), OpenTargets(1)	1.4	0.60432	0.949375	0.937123	0.776847	0.937123
NF2	Eye disorders	Diseases(1), HPO(21), OpenTargets(2)	1.4	0.266938	0.97742	0.937123	0.622179	0.937123
RAD21	Reproductive system and breast disorders	DisGenet(4), HPO(7), OpenTargets(13)	1.4	0.0370877	0.937139	0.937123	0.487114	0.937123
SF3B1	Skin and subcutaneous tissue disorders	DisGenet(2), HPO(5), OpenTargets(17)	1.4	0.0433806	0.998668	0.937123	0.521024	0.937123
SMAD2	Reproductive system and breast disorders	GWAS(1), HPO(1), OpenTargets(22)	1.4	0.446238	0.993916	0.937123	0.720077	0.937123
SMAD4	Hepatobiliary disorders	Diseases(1), HPO(13), OpenTargets(10)	1.4	0.15026	0.970132	0.937123	0.560196	0.937123
SUFU	Endocrine disorders	Diseases(1), HPO(18), OpenTargets(5)	1.4	0.331144	0.949154	0.937123	0.640149	0.937123
SCN2A	Blood and lymphatic system disorders	DisGenet(1), Diseases(1)	0.08	0.937029	0.959744	0.496304	0.948387	0.937029
SCN2A	Cardiac disorders	DisGenet(1), Diseases(1), DrugBank(1), HPO(5), OpenTargets(1)	0.75	0.937029	0.959744	0.86914	0.948387	0.937029
SCN2A	Ear and labyrinth disorders	DisGenet(1), Diseases(2), HPO(2), OpenTargets(1)	0.46	0.937029	0.959744	0.803842	0.948387	0.937029
SCN2A	Eye disorders	DisGenet(1), GWAS(2), HPO(4)	0.46	0.937029	0.959744	0.803842	0.948387	0.937029
SCN2A	Gastrointestinal disorders	DrugBank(5), HPO(4)	0.47	0.937029	0.959744	0.812498	0.948387	0.937029
SCN2A	Immune system disorders	Clinvar(1), HPO(1)	0.08	0.937029	0.959744	0.496304	0.948387	0.937029
SCN2A	Infections and infestations	Clinvar(1), DisGenet(1), DrugBank(3)	0.33	0.937029	0.959744	0.755706	0.948387	0.937029
SCN2A	Metabolism and nutrition disorders	DrugBank(1), HPO(2), OpenTargets(2)	0.33	0.937029	0.959744	0.755706	0.948387	0.937029
SCN2A	Neoplasms benign, malignant and unspecified (incl cysts and polyps)	DrugBank(1), HPO(2)	0.14	0.937029	0.959744	0.600826	0.948387	0.937029
SCN2A	Pregnancy, puerperium and perinatal conditions	Clinvar(2), DisGenet(2), Diseases(1), HPO(3), OpenTargets(3)	0.9	0.937029	0.959744	0.892721	0.948387	0.937029
SCN2A	Renal and urinary disorders	DrugBank(1), GWAS(1), HPO(2)	0.26	0.937029	0.959744	0.711291	0.948387	0.937029
SCN2A	Reproductive system and breast disorders	DrugBank(1), GWAS(1), HPO(2), OpenTargets(1)	0.38	0.937029	0.959744	0.775723	0.948387	0.937029
SCN2A	Respiratory, thoracic and mediastinal disorders	DrugBank(1), HPO(4)	0.26	0.937029	0.959744	0.711291	0.948387	0.937029
SCN2A	Skin and subcutaneous tissue disorders	DrugBank(1), HPO(5)	0.31	0.937029	0.959744	0.742873	0.948387	0.937029
SCN2A	Vascular disorders	DisGenet(1), HPO(6)	0.37	0.937029	0.959744	0.769572	0.948387	0.937029
GTF2I	Cardiac disorders	DisGenet(2), Diseases(2), GWAS(3), HPO(18), OpenTargets(1)	1.82	0.306328	0.936753	0.959125	0.62154	0.936753
GTF2I	Congenital, familial and genetic disorders	Diseases(2), HPO(43)	1.9	0.306328	0.936753	0.962249	0.62154	0.936753
GTF2I	Eye disorders	DisGenet(1), GWAS(1), HPO(18), OpenTargets(1), PheGenI(1)	1.6	0.306328	0.936753	0.949298	0.62154	0.936753
GTF2I	Gastrointestinal disorders	DisGenet(1), GWAS(1), HPO(22), OpenTargets(1), PheGenI(1)	1.82	0.306328	0.936753	0.959125	0.62154	0.936753
GTF2I	Musculoskeletal and connective tissue disorders	DisGenet(1), GWAS(3), HPO(33), OpenTargets(2), PheGenI(1)	2.47	0.306328	0.936753	0.979044	0.62154	0.936753
GTF2I	Nervous system disorders	Diseases(2), GWAS(1), HPO(31)	1.83	0.306328	0.936753	0.960056	0.62154	0.936753
FZD4	Eye disorders	Clinvar(1), DisGenet(9), Diseases(1), GWAS(1), HPO(51), OpenTargets(6)	3.63	0.503493	0.936538	0.993533	0.720015	0.936538
FZD4	Vascular disorders	Clinvar(1), DisGenet(3), Diseases(1), HPO(13), OpenTargets(3)	1.54	0.503493	0.936538	0.946018	0.720015	0.936538
TEX11	Reproductive system and breast disorders	DisGenet(1), GWAS(4), HPO(9), OpenTargets(4), PheGenI(1)	1.43	0.936532	0.167051	0.939173	0.551791	0.936532
CHD4	Reproductive system and breast disorders	HPO(5), OpenTargets(25)	1.39	0.0316422	0.963274	0.936382	0.497458	0.936382
ERBB4	Metabolism and nutrition disorders	DisGenet(2), Diseases(1), GWAS(6), HPO(2), OpenTargets(5), PheGenI(1)	1.39	0.796113	0.942806	0.936382	0.869459	0.936382
FGF3	Ear and labyrinth disorders	Clinvar(1), DisGenet(2), GWAS(1), HPO(10), OpenTargets(2), PheGenI(1)	1.39	0.987199	0.430251	0.936382	0.708725	0.936382
SLC12A6	Metabolism and nutrition disorders	DrugBank(27), HPO(3)	1.39	0.48362	0.955993	0.936382	0.719807	0.936382
TCHH	Skin and subcutaneous tissue disorders	Clinvar(2), DisGenet(2), GWAS(3), HPO(5), OpenTargets(4), PheGenI(1)	1.39	0.941247	0.00256624	0.936382	0.471906	0.936382
TTPA	Metabolism and nutrition disorders	Clinvar(1), DisGenet(3), Diseases(2), GWAS(1), HPO(8), OpenTargets(2)	1.39	0.950953	0.210806	0.936382	0.58088	0.936382
TUBB3	Skin and subcutaneous tissue disorders	DisGenet(1), Diseases(1), GWAS(7), HPO(2), OpenTargets(5), PheGenI(1)	1.39	0.723171	0.996433	0.936382	0.859802	0.936382
TUBGCP4	Congenital, familial and genetic disorders	Clinvar(3), DisGenet(2), Diseases(1), GWAS(2), HPO(7), OpenTargets(2)	1.39	0.161207	0.969831	0.936382	0.565519	0.936382
GAS2L2	Respiratory, thoracic and mediastinal disorders	Clinvar(1), Diseases(1), GWAS(1), HPO(16), OpenTargets(1)	1.48	0.936102	0.235002	0.942575	0.585552	0.936102
IQSEC2	Congenital, familial and genetic disorders	Clinvar(1), DisGenet(2), HPO(25), OpenTargets(5)	2	0.590874	0.936053	0.966378	0.763464	0.936053
IQSEC2	Nervous system disorders	Clinvar(1), DisGenet(8), HPO(31), OpenTargets(13)	2.76	0.590874	0.936053	0.984514	0.763464	0.936053
IQSEC2	Psychiatric disorders	Clinvar(1), DisGenet(9), HPO(22), OpenTargets(13)	2.48	0.590874	0.936053	0.97945	0.763464	0.936053
CNBP	Neoplasms benign, malignant and unspecified (incl cysts and polyps)	OpenTargets(47)	1.38	0.0376894	0.993216	0.936035	0.515453	0.936035
MMEL1	Hepatobiliary disorders	DisGenet(2), Diseases(1), GWAS(3), HPO(16), OpenTargets(2), PheGenI(1)	1.88	0.935973	0.329443	0.962038	0.632708	0.935973
MMEL1	Immune system disorders	DisGenet(9), GWAS(9), HPO(3), OpenTargets(6), PheGenI(2)	1.97	0.935973	0.329443	0.96537	0.632708	0.935973
ZIC1	Congenital, familial and genetic disorders	Clinvar(2), DisGenet(1), Diseases(2), GWAS(2), HPO(22), OpenTargets(5)	2.34	0.935666	0.579167	0.975958	0.757416	0.935666
ZIC1	Musculoskeletal and connective tissue disorders	Clinvar(2), DisGenet(1), Diseases(1), GWAS(2), HPO(21), OpenTargets(4)	2.19	0.935666	0.579167	0.971906	0.757416	0.935666
HSD3B2	Congenital, familial and genetic disorders	Clinvar(1), Diseases(1), HPO(19), OpenTargets(3)	1.57	0.935537	0.263083	0.947344	0.59931	0.935537
HSD3B2	Endocrine disorders	Clinvar(2), Diseases(1), DrugBank(1), HPO(19), OpenTargets(1)	1.71	0.935537	0.263083	0.954469	0.59931	0.935537
HSD3B2	Reproductive system and breast disorders	Clinvar(1), Diseases(1), HPO(23), OpenTargets(2)	1.72	0.935537	0.263083	0.955384	0.59931	0.935537
KBTBD13	Musculoskeletal and connective tissue disorders	Clinvar(1), Diseases(1), HPO(25), OpenTargets(1)	1.77	0.935377	0.256109	0.957569	0.595743	0.935377
APOA2	Metabolism and nutrition disorders	Clinvar(3), DrugBank(4), GWAS(6), HPO(3), OpenTargets(1), PheGenI(1)	1.46	0.93531	0.205379	0.940697	0.570345	0.93531
CHRNA5	Neoplasms benign, malignant and unspecified (incl cysts and polyps)	DisGenet(5), GWAS(6), OpenTargets(11), PheGenI(1)	1.52	0.935212	0.644207	0.944449	0.789709	0.935212
CHRNA5	Respiratory, thoracic and mediastinal disorders	DisGenet(6), DrugBank(1), GWAS(13), OpenTargets(20), PheGenI(5)	2.66	0.935212	0.644207	0.982913	0.789709	0.935212
PTPRT	Gastrointestinal disorders	DisGenet(2), GWAS(1), OpenTargets(35)	1.99	0.876925	0.935199	0.966139	0.906062	0.935199
PTPRT	Neoplasms benign, malignant and unspecified (incl cysts and polyps)	DisGenet(4), OpenTargets(154)	4.17	0.876925	0.935199	0.996536	0.906062	0.935199
KCNE2	Cardiac disorders	Clinvar(5), DisGenet(4), Diseases(3), GWAS(8), HPO(18), OpenTargets(13), PheGenI(3)	3.27	0.935034	0.418629	0.990444	0.676831	0.935034
KCNE2	Vascular disorders	GWAS(12), HPO(5), OpenTargets(9), PheGenI(3)	1.82	0.935034	0.418629	0.959125	0.676831	0.935034
NKX2-5	Cardiac disorders	Clinvar(5), DisGenet(5), Diseases(2), HPO(54), OpenTargets(25)	4.04	0.934892	0.726695	0.995937	0.830794	0.934892
NKX2-5	Congenital, familial and genetic disorders	Clinvar(6), DisGenet(6), Diseases(4), HPO(44), OpenTargets(22)	3.82	0.934892	0.726695	0.994655	0.830794	0.934892
SMARCA2	Congenital, familial and genetic disorders	Clinvar(2), DisGenet(5), Diseases(1), GWAS(1), HPO(39), OpenTargets(3)	3.04	0.32253	0.93488	0.988126	0.628705	0.93488
SMARCA2	Musculoskeletal and connective tissue disorders	DisGenet(4), Diseases(1), GWAS(1), HPO(38), OpenTargets(2)	2.7	0.32253	0.93488	0.983613	0.628705	0.93488
SMARCA2	Nervous system disorders	DisGenet(4), Diseases(1), GWAS(1), HPO(25), OpenTargets(6)	2.34	0.32253	0.93488	0.975958	0.628705	0.93488
SMARCA2	Psychiatric disorders	DisGenet(4), GWAS(2), HPO(22), OpenTargets(6)	2.04	0.32253	0.93488	0.967645	0.628705	0.93488
SMARCA2	Skin and subcutaneous tissue disorders	DisGenet(2), Diseases(1), HPO(22), OpenTargets(3)	1.77	0.32253	0.93488	0.957569	0.628705	0.93488
ACTN2	Congenital, familial and genetic disorders	Clinvar(3), DisGenet(2), HPO(8), OpenTargets(7)	1.36	0.797739	0.954931	0.93484	0.876335	0.93484
ALDH1A2	Eye disorders	DisGenet(4), DrugBank(1), GWAS(8), HPO(1), OpenTargets(4)	1.36	0.694807	0.958099	0.93484	0.826453	0.93484
CACNA1S	Metabolism and nutrition disorders	Clinvar(1), DisGenet(1), HPO(17), OpenTargets(1)	1.36	0.965454	0.696391	0.93484	0.830923	0.93484
CDSN	Immune system disorders	DisGenet(9), GWAS(4), HPO(5), OpenTargets(2)	1.36	0.961101	0.0808305	0.93484	0.520966	0.93484
CNBP	Nervous system disorders	Clinvar(1), Diseases(2), HPO(13), OpenTargets(4)	1.36	0.0376894	0.993216	0.93484	0.515453	0.93484
CNOT1	Psychiatric disorders	DisGenet(2), GWAS(3), HPO(7), OpenTargets(8)	1.36	0.209959	0.987838	0.93484	0.598899	0.93484
COPB2	Musculoskeletal and connective tissue disorders	Clinvar(1), DisGenet(1), Diseases(1), HPO(11), OpenTargets(4)	1.36	0.0277437	0.964337	0.93484	0.49604	0.93484
CSNK2A1	Nervous system disorders	Clinvar(1), DisGenet(1), HPO(14), OpenTargets(4)	1.36	0.0406854	0.984167	0.93484	0.512426	0.93484
F9	Vascular disorders	DisGenet(1), DrugBank(5), GWAS(1), HPO(10), OpenTargets(1)	1.36	0.987199	0.427108	0.93484	0.707154	0.93484
FGF3	Congenital, familial and genetic disorders	DisGenet(1), GWAS(1), HPO(17), OpenTargets(1)	1.36	0.987199	0.430251	0.93484	0.708725	0.93484
GHSR	Endocrine disorders	Clinvar(1), DrugBank(8), HPO(7), OpenTargets(1), TTD(1)	1.36	0.987199	0.81927	0.93484	0.903235	0.93484
GNA11	Endocrine disorders	Clinvar(1), DisGenet(1), HPO(7), OpenTargets(11)	1.36	0.127625	0.947582	0.93484	0.537603	0.93484
GPR101	Endocrine disorders	Clinvar(1), DisGenet(1), Diseases(1), HPO(13), OpenTargets(2)	1.36	0.987199	0.302933	0.93484	0.645066	0.93484
GTF2I	Vascular disorders	DisGenet(1), GWAS(2), HPO(15), OpenTargets(2)	1.36	0.306328	0.936753	0.93484	0.62154	0.93484
IL12B	Musculoskeletal and connective tissue disorders	Diseases(2), DrugBank(2), GWAS(4), HPO(5), OpenTargets(5)	1.36	0.987199	0.275147	0.93484	0.631173	0.93484
IL12B	Vascular disorders	DrugBank(1), GWAS(2), HPO(16), OpenTargets(1)	1.36	0.987199	0.275147	0.93484	0.631173	0.93484
IMPG1	Congenital, familial and genetic disorders	Clinvar(3), DisGenet(1), Diseases(1), HPO(8), OpenTargets(5)	1.36	0.963152	0.221114	0.93484	0.592133	0.93484
KCNJ1	Renal and urinary disorders	Clinvar(3), DisGenet(1), Diseases(2), HPO(10), OpenTargets(2)	1.36	0.987199	0.632972	0.93484	0.810086	0.93484
KCNJ8	Cardiac disorders	Diseases(1), DrugBank(1), HPO(16), OpenTargets(2)	1.36	0.306034	0.971599	0.93484	0.638817	0.93484
KLHL24	Skin and subcutaneous tissue disorders	Clinvar(1), DisGenet(3), Diseases(1), HPO(9), OpenTargets(4)	1.36	0.127784	0.98933	0.93484	0.558557	0.93484
MOBP	Nervous system disorders	DisGenet(8), GWAS(5), OpenTargets(6), PheGenI(1)	1.36	0.957454	0.406559	0.93484	0.682007	0.93484
MTOR	Immune system disorders	Diseases(4), DrugBank(5), GWAS(1), HPO(6), OpenTargets(2)	1.36	0.337166	0.96635	0.93484	0.651758	0.93484
MYO1H	Psychiatric disorders	DisGenet(5), GWAS(9), HPO(3), OpenTargets(3)	1.36	0.987199	0.642199	0.93484	0.814699	0.93484
PAX1	Congenital, familial and genetic disorders	Clinvar(1), DisGenet(1), GWAS(1), HPO(11), OpenTargets(4)	1.36	0.987199	0.6498	0.93484	0.8185	0.93484
PAX3	Ear and labyrinth disorders	Clinvar(3), DisGenet(4), Diseases(1), HPO(5), OpenTargets(5)	1.36	0.915062	0.974405	0.93484	0.944734	0.93484
RORA	Psychiatric disorders	DisGenet(3), GWAS(7), HPO(7), OpenTargets(3)	1.36	0.592606	0.952752	0.93484	0.772679	0.93484
RP1	Congenital, familial and genetic disorders	Clinvar(2), DisGenet(2), Diseases(1), HPO(6), OpenTargets(7)	1.36	0.954225	0.066047	0.93484	0.510136	0.93484
SLC22A1	Metabolism and nutrition disorders	DisGenet(2), GWAS(15), OpenTargets(2), PheGenI(1)	1.36	0.95048	0.331475	0.93484	0.640978	0.93484
SLC4A10	Nervous system disorders	Clinvar(1), GWAS(17), HPO(1), OpenTargets(1)	1.36	0.955441	0.873972	0.93484	0.914706	0.93484
SNRPB	Nervous system disorders	Clinvar(1), DisGenet(1), HPO(15), OpenTargets(3)	1.36	0.020223	0.996599	0.93484	0.508411	0.93484
TACR3	Nervous system disorders	DisGenet(1), DrugBank(1), HPO(15), OpenTargets(3)	1.36	0.987199	0.634249	0.93484	0.810724	0.93484
TFAP2B	Musculoskeletal and connective tissue disorders	DisGenet(2), GWAS(1), HPO(9), OpenTargets(5), PheGenI(1)	1.36	0.858617	0.947355	0.93484	0.902986	0.93484
TLK2	Nervous system disorders	Clinvar(1), DisGenet(2), HPO(13), OpenTargets(4)	1.36	0.447097	0.986242	0.93484	0.71667	0.93484
TNIK	Nervous system disorders	Clinvar(1), DisGenet(3), GWAS(8), HPO(4), OpenTargets(2)	1.36	0.5728	0.957602	0.93484	0.765201	0.93484
TSHR	Congenital, familial and genetic disorders	Clinvar(1), DisGenet(2), Diseases(1), HPO(11), OpenTargets(3)	1.36	0.971888	0.224227	0.93484	0.598058	0.93484
TTPA	Congenital, familial and genetic disorders	Clinvar(1), DisGenet(8), Diseases(2), HPO(3), OpenTargets(4)	1.36	0.950953	0.210806	0.93484	0.58088	0.93484
MCIDAS	Congenital, familial and genetic disorders	Clinvar(1), DisGenet(2), Diseases(1), HPO(15), OpenTargets(2)	1.54	0.934714	0.421957	0.946018	0.678336	0.934714
MCIDAS	Respiratory, thoracic and mediastinal disorders	Clinvar(1), DisGenet(2), Diseases(1), GWAS(1), HPO(19), OpenTargets(1)	1.88	0.934714	0.421957	0.962038	0.678336	0.934714
DCTN1	Musculoskeletal and connective tissue disorders	Clinvar(1), DisGenet(1), HPO(18), OpenTargets(3)	1.52	0.0696569	0.934665	0.944449	0.502161	0.934665
DCTN1	Neoplasms benign, malignant and unspecified (incl cysts and polyps)	HPO(1), OpenTargets(59)	2.33	0.0696569	0.934665	0.975411	0.502161	0.934665
DCTN1	Nervous system disorders	Clinvar(4), DisGenet(4), Diseases(7), HPO(53), OpenTargets(14)	3.82	0.0696569	0.934665	0.994655	0.502161	0.934665
DCTN1	Psychiatric disorders	Clinvar(1), DisGenet(1), Diseases(1), HPO(20), OpenTargets(2)	1.76	0.0696569	0.934665	0.956707	0.502161	0.934665
DCTN1	Respiratory, thoracic and mediastinal disorders	Clinvar(1), DisGenet(1), Diseases(1), HPO(12), OpenTargets(5)	1.48	0.0696569	0.934665	0.942575	0.502161	0.934665
SFTPA2	Respiratory, thoracic and mediastinal disorders	Clinvar(2), DisGenet(1), Diseases(1), HPO(16), OpenTargets(2)	1.6	0.934493	0.0390339	0.949298	0.486764	0.934493
PNPLA1	Congenital, familial and genetic disorders	Clinvar(2), DisGenet(3), Diseases(1), HPO(5), OpenTargets(7)	1.36	0.934309	0.205447	0.93484	0.569878	0.934309
PNPLA1	Skin and subcutaneous tissue disorders	Clinvar(2), DisGenet(3), Diseases(1), HPO(13), OpenTargets(6)	1.76	0.934309	0.205447	0.956707	0.569878	0.934309
MAFB	Congenital, familial and genetic disorders	Clinvar(1), DisGenet(3), Diseases(2), GWAS(31), HPO(39), OpenTargets(7), PheGenI(3)	4.24	0.531949	0.934174	0.996813	0.733062	0.934174
MAFB	Eye disorders	Clinvar(1), DisGenet(3), Diseases(2), GWAS(3), HPO(26), OpenTargets(2)	2.47	0.531949	0.934174	0.979044	0.733062	0.934174
MAFB	Gastrointestinal disorders	GWAS(6), HPO(4), OpenTargets(18), PheGenI(3)	1.91	0.531949	0.934174	0.962709	0.733062	0.934174
MAFB	Metabolism and nutrition disorders	GWAS(28), HPO(8), OpenTargets(9), PheGenI(1)	2.52	0.531949	0.934174	0.980191	0.733062	0.934174
MAFB	Musculoskeletal and connective tissue disorders	GWAS(4), HPO(43), OpenTargets(5), PheGenI(2)	2.8	0.531949	0.934174	0.985089	0.733062	0.934174
MAFB	Neoplasms benign, malignant and unspecified (incl cysts and polyps)	Diseases(1), HPO(1), OpenTargets(48)	2.41	0.531949	0.934174	0.977645	0.733062	0.934174
MAFB	Nervous system disorders	Clinvar(1), DisGenet(3), Diseases(1), GWAS(5), HPO(27), OpenTargets(2), PheGenI(1)	2.72	0.531949	0.934174	0.983849	0.733062	0.934174
ZBTB20	Blood and lymphatic system disorders	HPO(1), OpenTargets(1)	0.08	0.934156	0.960199	0.496304	0.947177	0.934156
ZBTB20	Cardiac disorders	DisGenet(1), OpenTargets(1)	0.08	0.934156	0.960199	0.496304	0.947177	0.934156
ZBTB20	Ear and labyrinth disorders	HPO(3)	0.08	0.934156	0.960199	0.496304	0.947177	0.934156
ZBTB20	Endocrine disorders	GWAS(2), HPO(10), OpenTargets(2)	0.89	0.934156	0.960199	0.890082	0.947177	0.934156
ZBTB20	Eye disorders	GWAS(3), HPO(8), OpenTargets(1)	0.77	0.934156	0.960199	0.873681	0.947177	0.934156
ZBTB20	General disorders and administration site conditions	DisGenet(1), GWAS(1), HPO(7), OpenTargets(1)	0.75	0.934156	0.960199	0.86914	0.947177	0.934156
ZBTB20	Immune system disorders	HPO(2), OpenTargets(2)	0.2	0.934156	0.960199	0.675466	0.947177	0.934156
ZBTB20	Metabolism and nutrition disorders	DisGenet(1), GWAS(1), HPO(8), OpenTargets(3)	0.95	0.934156	0.960199	0.897501	0.947177	0.934156
ZBTB20	Reproductive system and breast disorders	GWAS(1), HPO(8)	0.47	0.934156	0.960199	0.812498	0.947177	0.934156
ZBTB20	Respiratory, thoracic and mediastinal disorders	HPO(1), OpenTargets(1)	0.08	0.934156	0.960199	0.496304	0.947177	0.934156
ZBTB20	Skin and subcutaneous tissue disorders	GWAS(2), HPO(4), OpenTargets(3)	0.59	0.934156	0.960199	0.838801	0.947177	0.934156
ZBTB20	Vascular disorders	GWAS(2), OpenTargets(1)	0.14	0.934156	0.960199	0.600826	0.947177	0.934156
GPR179	Eye disorders	Clinvar(1), DisGenet(2), Diseases(2), HPO(16), OpenTargets(2)	1.66	0.934027	0.0906903	0.951806	0.512358	0.934027
DHX38	Eye disorders	Clinvar(1), DisGenet(1), Diseases(2), HPO(22), OpenTargets(2)	1.92	0.0769259	0.93399	0.963568	0.505458	0.93399
SLC7A14	Eye disorders	Clinvar(2), DisGenet(1), Diseases(1), HPO(22), OpenTargets(1)	1.87	0.933892	0.916517	0.961088	0.925204	0.933892
SLC6A5	Nervous system disorders	Clinvar(3), DisGenet(2), Diseases(2), HPO(18), OpenTargets(3)	1.92	0.933806	0.837934	0.963568	0.88587	0.933806
LMNA	Cardiac disorders	Clinvar(6), DisGenet(16), Diseases(5), HPO(55), OpenTargets(20)	4.29	0.183437	0.9338	0.99698	0.558618	0.9338
LMNA	Congenital, familial and genetic disorders	Clinvar(14), DisGenet(23), Diseases(11), HPO(77), OpenTargets(33)	5.29	0.183437	0.9338	0.998867	0.558618	0.9338
LMNA	Endocrine disorders	Clinvar(2), DisGenet(3), HPO(33), OpenTargets(7)	2.48	0.183437	0.9338	0.97945	0.558618	0.9338
LMNA	Gastrointestinal disorders	Diseases(1), GWAS(1), HPO(23), OpenTargets(14)	2.25	0.183437	0.9338	0.973741	0.558618	0.9338
LMNA	General disorders and administration site conditions	DisGenet(1), Diseases(1), HPO(33), OpenTargets(1)	2.13	0.183437	0.9338	0.970278	0.558618	0.9338
LMNA	Metabolism and nutrition disorders	Clinvar(4), DisGenet(5), Diseases(1), HPO(43), OpenTargets(9)	3.25	0.183437	0.9338	0.990277	0.558618	0.9338
LMNA	Musculoskeletal and connective tissue disorders	Clinvar(7), DisGenet(14), Diseases(4), HPO(134), OpenTargets(16)	5.53	0.183437	0.9338	0.999093	0.558618	0.9338
LMNA	Neoplasms benign, malignant and unspecified (incl cysts and polyps)	Diseases(2), GWAS(3), HPO(19), OpenTargets(58)	3.6	0.183437	0.9338	0.99327	0.558618	0.9338
LMNA	Nervous system disorders	Clinvar(8), DisGenet(15), Diseases(9), HPO(85), OpenTargets(19)	4.94	0.183437	0.9338	0.9984	0.558618	0.9338
LMNA	Reproductive system and breast disorders	Clinvar(1), Diseases(1), GWAS(1), HPO(21), OpenTargets(12)	2.29	0.183437	0.9338	0.974694	0.558618	0.9338
LMNA	Skin and subcutaneous tissue disorders	Clinvar(6), DisGenet(7), Diseases(2), HPO(67), OpenTargets(15)	4.18	0.183437	0.9338	0.996564	0.558618	0.9338
LMNA	Vascular disorders	DisGenet(1), Diseases(1), GWAS(1), HPO(39), OpenTargets(1)	2.59	0.183437	0.9338	0.981656	0.558618	0.9338
ISX	Neoplasms benign, malignant and unspecified (incl cysts and polyps)	OpenTargets(49)	1.42	0.933707	0.063886	0.937996	0.498797	0.933707
CDH2	Congenital, familial and genetic disorders	Clinvar(2), Diseases(1), HPO(24), OpenTargets(7)	2.04	0.695962	0.933578	0.967645	0.81477	0.933578
CDH2	Nervous system disorders	Clinvar(1), GWAS(1), HPO(18), OpenTargets(6)	1.68	0.695962	0.933578	0.953101	0.81477	0.933578
TAT	Metabolism and nutrition disorders	Clinvar(1), DisGenet(1), Diseases(2), DrugBank(7), GWAS(4), HPO(3), OpenTargets(2), PheGenI(1)	1.8	0.933468	0.762549	0.958259	0.848008	0.933468
SF3B2	Congenital, familial and genetic disorders	Clinvar(2), GWAS(1), HPO(35), OpenTargets(2)	2.29	0.0362712	0.9334	0.974694	0.484836	0.9334
ALX3	Congenital, familial and genetic disorders	Clinvar(1), DisGenet(1), Diseases(2), HPO(31), OpenTargets(3)	2.38	0.933229	0.515176	0.977008	0.724202	0.933229
ALX3	Musculoskeletal and connective tissue disorders	Clinvar(1), DisGenet(1), Diseases(2), HPO(17), OpenTargets(2)	1.66	0.933229	0.515176	0.951806	0.724202	0.933229
ATP2B1	Congenital, familial and genetic disorders	GWAS(1), HPO(15), OpenTargets(7)	1.35	0.458124	0.950499	0.933198	0.704311	0.933198
BMPR1A	Reproductive system and breast disorders	DisGenet(1), HPO(5), OpenTargets(17)	1.35	0.482779	0.9532	0.933198	0.717989	0.933198
CHD4	Congenital, familial and genetic disorders	DisGenet(2), HPO(20), OpenTargets(1)	1.35	0.0316422	0.963274	0.933198	0.497458	0.933198
EZH2	Reproductive system and breast disorders	Diseases(1), HPO(3), OpenTargets(19)	1.35	0.683578	0.972177	0.933198	0.827878	0.933198
JAZF1	Respiratory, thoracic and mediastinal disorders	DisGenet(4), GWAS(7), OpenTargets(12)	1.35	0.46748	0.995438	0.933198	0.731459	0.933198
KCTD1	Congenital, familial and genetic disorders	HPO(28), OpenTargets(1)	1.35	0.563696	0.951505	0.933198	0.757601	0.933198
MAX	Reproductive system and breast disorders	DisGenet(3), HPO(2), OpenTargets(18)	1.35	0.138675	0.989158	0.933198	0.563917	0.933198
NF2	Endocrine disorders	Diseases(1), HPO(13), OpenTargets(9)	1.35	0.266938	0.97742	0.933198	0.622179	0.933198
PAX5	Gastrointestinal disorders	Diseases(1), GWAS(1), OpenTargets(21)	1.35	0.885293	0.982306	0.933198	0.9338	0.933198
POU1F1	Congenital, familial and genetic disorders	DisGenet(1), HPO(20), OpenTargets(2)	1.35	0.987199	0.646478	0.933198	0.816839	0.933198
RAD21	Respiratory, thoracic and mediastinal disorders	DisGenet(4), HPO(9), OpenTargets(10)	1.35	0.0370877	0.937139	0.933198	0.487114	0.933198
SIX1	Gastrointestinal disorders	GWAS(1), HPO(9), OpenTargets(13)	1.35	0.782913	0.987648	0.933198	0.88528	0.933198
SMARCB1	Respiratory, thoracic and mediastinal disorders	DisGenet(1), HPO(7), OpenTargets(15)	1.35	0.158426	0.943451	0.933198	0.550938	0.933198
SUPT16H	Congenital, familial and genetic disorders	Clinvar(1), HPO(20), OpenTargets(2)	1.35	0.0956755	0.984934	0.933198	0.540305	0.933198
TUBB	Musculoskeletal and connective tissue disorders	DisGenet(2), DrugBank(3), HPO(18)	1.35	0.0987574	0.976081	0.933198	0.537419	0.933198
XPO1	Gastrointestinal disorders	DisGenet(1), OpenTargets(21), TTD(1)	1.35	0.120184	0.960819	0.933198	0.540501	0.933198
KLK3	Neoplasms benign, malignant and unspecified (incl cysts and polyps)	DisGenet(2), Diseases(1), DrugBank(4), GWAS(4), OpenTargets(4), PheGenI(3)	1.46	0.933106	0.00589376	0.940697	0.4695	0.933106
KLK3	Reproductive system and breast disorders	DisGenet(2), Diseases(2), DrugBank(3), GWAS(3), OpenTargets(4), PheGenI(1), TTD(1)	1.4	0.933106	0.00589376	0.937123	0.4695	0.933106
GABRA1	Cardiac disorders	DrugBank(5), HPO(2)	0.37	0.987199	0.933063	0.769572	0.960131	0.933063
GABRA1	Congenital, familial and genetic disorders	DisGenet(2), HPO(6), OpenTargets(2), TTD(1)	0.82	0.987199	0.933063	0.879074	0.960131	0.933063
GABRA1	Gastrointestinal disorders	DrugBank(2), HPO(1)	0.14	0.987199	0.933063	0.600826	0.960131	0.933063
GABRA1	General disorders and administration site conditions	DisGenet(1), DrugBank(8), HPO(7)	1	0.987199	0.933063	0.902835	0.960131	0.933063
GABRA1	Immune system disorders	DrugBank(1), HPO(1)	0.08	0.987199	0.933063	0.496304	0.960131	0.933063
GABRA1	Infections and infestations	DrugBank(3)	0.08	0.987199	0.933063	0.496304	0.960131	0.933063
GABRA1	Metabolism and nutrition disorders	DisGenet(1), DrugBank(1)	0.08	0.987199	0.933063	0.496304	0.960131	0.933063
GABRA1	Musculoskeletal and connective tissue disorders	DisGenet(3), DrugBank(5), HPO(9), TTD(1)	1.25	0.987199	0.933063	0.926281	0.960131	0.933063
GABRA1	Reproductive system and breast disorders	Diseases(1), DrugBank(5)	0.31	0.987199	0.933063	0.742873	0.960131	0.933063
GABRA1	Respiratory, thoracic and mediastinal disorders	DrugBank(1), HPO(3)	0.2	0.987199	0.933063	0.675466	0.960131	0.933063
GABRA1	Skin and subcutaneous tissue disorders	DrugBank(3), HPO(2)	0.26	0.987199	0.933063	0.711291	0.960131	0.933063
GABRA1	Vascular disorders	DrugBank(5), HPO(3)	0.42	0.987199	0.933063	0.79228	0.960131	0.933063
SFTPC	Respiratory, thoracic and mediastinal disorders	Clinvar(4), DisGenet(7), Diseases(2), HPO(37), OpenTargets(9)	3.16	0.932952	0.286001	0.989352	0.609477	0.932952
KDM6A	Blood and lymphatic system disorders	DisGenet(3), HPO(4), OpenTargets(32)	2.03	0.291883	0.932842	0.967271	0.612362	0.932842
KDM6A	Cardiac disorders	Clinvar(2), DisGenet(2), Diseases(1), HPO(16), OpenTargets(3)	1.71	0.291883	0.932842	0.954469	0.612362	0.932842
KDM6A	Congenital, familial and genetic disorders	Clinvar(2), DisGenet(4), Diseases(2), HPO(92), OpenTargets(4)	4.33	0.291883	0.932842	0.997097	0.612362	0.932842
KDM6A	Gastrointestinal disorders	DisGenet(2), HPO(26), OpenTargets(46)	3.1	0.291883	0.932842	0.988778	0.612362	0.932842
KDM6A	Musculoskeletal and connective tissue disorders	Clinvar(2), DisGenet(3), Diseases(1), HPO(40), OpenTargets(11)	3.09	0.291883	0.932842	0.988705	0.612362	0.932842
KDM6A	Neoplasms benign, malignant and unspecified (incl cysts and polyps)	DisGenet(14), Diseases(1), HPO(3), OpenTargets(195)	5.75	0.291883	0.932842	0.999314	0.612362	0.932842
KDM6A	Nervous system disorders	Clinvar(2), DisGenet(3), Diseases(1), HPO(31), OpenTargets(26)	3.28	0.291883	0.932842	0.990596	0.612362	0.932842
KDM6A	Psychiatric disorders	Clinvar(2), DisGenet(2), Diseases(1), HPO(15), OpenTargets(4)	1.71	0.291883	0.932842	0.954469	0.612362	0.932842
KDM6A	Renal and urinary disorders	DisGenet(7), Diseases(1), HPO(19), OpenTargets(12)	2.25	0.291883	0.932842	0.973741	0.612362	0.932842
KDM6A	Reproductive system and breast disorders	HPO(9), OpenTargets(30)	1.71	0.291883	0.932842	0.954469	0.612362	0.932842
KDM6A	Skin and subcutaneous tissue disorders	Diseases(1), HPO(11), OpenTargets(11)	1.35	0.291883	0.932842	0.933198	0.612362	0.932842
NLRP12	Congenital, familial and genetic disorders	Clinvar(2), DisGenet(1), GWAS(20), HPO(4), OpenTargets(5)	2.11	0.932694	0.106229	0.969817	0.519462	0.932694
NLRP12	Immune system disorders	Clinvar(2), DisGenet(1), GWAS(8), HPO(4), OpenTargets(5)	1.48	0.932694	0.106229	0.942575	0.519462	0.932694
NLRP12	Musculoskeletal and connective tissue disorders	Clinvar(2), DisGenet(1), GWAS(8), HPO(6), OpenTargets(3)	1.48	0.932694	0.106229	0.942575	0.519462	0.932694
LRP4	Congenital, familial and genetic disorders	Clinvar(2), DisGenet(3), Diseases(1), GWAS(4), HPO(41), OpenTargets(6)	3.25	0.677814	0.932608	0.990277	0.805211	0.932608
LRP4	Musculoskeletal and connective tissue disorders	Clinvar(2), DisGenet(3), Diseases(1), HPO(50), OpenTargets(5)	3.22	0.677814	0.932608	0.989934	0.805211	0.932608
LRP4	Nervous system disorders	Clinvar(2), DisGenet(1), Diseases(1), GWAS(1), HPO(30), OpenTargets(5)	2.6	0.677814	0.932608	0.981989	0.805211	0.932608
LRP4	Psychiatric disorders	Clinvar(1), DisGenet(1), GWAS(6), HPO(6), OpenTargets(2), PheGenI(1)	1.39	0.677814	0.932608	0.936382	0.805211	0.932608
TLR7	Immune system disorders	Clinvar(2), Diseases(1), DrugBank(3), GWAS(1), HPO(10), OpenTargets(2)	1.52	0.932455	0.366764	0.944449	0.64961	0.932455
TLR7	Musculoskeletal and connective tissue disorders	Clinvar(1), Diseases(4), DrugBank(2), GWAS(1), HPO(9), OpenTargets(1)	1.46	0.932455	0.366764	0.940697	0.64961	0.932455
AGBL1	Eye disorders	Clinvar(1), DisGenet(1), Diseases(1), GWAS(1), HPO(11), OpenTargets(1)	1.33	0.987199	0.338155	0.932433	0.662677	0.932433
AKR1D1	Metabolism and nutrition disorders	Clinvar(1), DisGenet(1), Diseases(1), HPO(10), OpenTargets(2), PheGenI(1)	1.33	0.956423	0.116574	0.932433	0.536498	0.932433
F7	Congenital, familial and genetic disorders	Clinvar(1), DisGenet(2), Diseases(2), DrugBank(4), HPO(1), OpenTargets(4), PheGenI(1)	1.33	0.954606	0.231686	0.932433	0.593146	0.932433
FGF23	Congenital, familial and genetic disorders	Clinvar(2), DisGenet(1), Diseases(6), DrugBank(2), HPO(3), OpenTargets(2)	1.33	0.937968	0.208295	0.932433	0.573132	0.932433
PDE4D	Respiratory, thoracic and mediastinal disorders	DisGenet(1), DrugBank(8), GWAS(2), HPO(2), OpenTargets(1), PheGenI(2)	1.33	0.639148	0.955606	0.932433	0.797377	0.932433
UMOD	Metabolism and nutrition disorders	Clinvar(1), DisGenet(6), Diseases(1), GWAS(2), HPO(2), OpenTargets(2), PheGenI(1)	1.33	0.966283	0.283122	0.932433	0.624702	0.932433
RRM1	Neoplasms benign, malignant and unspecified (incl cysts and polyps)	DrugBank(28), HPO(1), TTD(1)	1.67	0.343803	0.932308	0.952526	0.638055	0.932308
NR2E3	Congenital, familial and genetic disorders	Clinvar(3), DisGenet(6), Diseases(2), HPO(9), OpenTargets(9)	1.97	0.932289	0.657726	0.96537	0.795007	0.932289
NR2E3	Eye disorders	Clinvar(3), DisGenet(9), Diseases(1), GWAS(1), HPO(32), OpenTargets(11)	3.25	0.932289	0.657726	0.990277	0.795007	0.932289
CDH10	Neoplasms benign, malignant and unspecified (incl cysts and polyps)	DisGenet(1), OpenTargets(83)	2.9	0.932154	0.365518	0.98653	0.648836	0.932154
SCN3A	Nervous system disorders	Clinvar(2), DisGenet(3), Diseases(1), DrugBank(4), GWAS(4), HPO(48), OpenTargets(11)	3.89	0.824599	0.931939	0.995168	0.878269	0.931939
SCN3A	Psychiatric disorders	Clinvar(1), DisGenet(2), DrugBank(1), HPO(15), OpenTargets(6)	1.76	0.824599	0.931939	0.956707	0.878269	0.931939
PCDH15	Congenital, familial and genetic disorders	Clinvar(5), DisGenet(8), Diseases(4), GWAS(1), HPO(5), OpenTargets(10)	2.29	0.931933	0.0570652	0.974694	0.494499	0.931933
PCDH15	Ear and labyrinth disorders	Clinvar(8), DisGenet(9), Diseases(2), HPO(5), OpenTargets(11)	2.25	0.931933	0.0570652	0.973741	0.494499	0.931933
PCDH15	Eye disorders	Clinvar(4), DisGenet(6), Diseases(4), GWAS(2), HPO(10), OpenTargets(5)	2.19	0.931933	0.0570652	0.971906	0.494499	0.931933
PCDH15	Nervous system disorders	Clinvar(2), DisGenet(2), Diseases(1), GWAS(1), HPO(11), OpenTargets(2)	1.52	0.931933	0.0570652	0.944449	0.494499	0.931933
PCDH15	Psychiatric disorders	Clinvar(1), DisGenet(6), GWAS(5), HPO(7), OpenTargets(7), PheGenI(1)	1.98	0.931933	0.0570652	0.965872	0.494499	0.931933
CCN6	Musculoskeletal and connective tissue disorders	Clinvar(1), DisGenet(3), Diseases(2), HPO(39), OpenTargets(1)	2.7	0.93181	0.255734	0.983613	0.593772	0.93181
MYO5A	Congenital, familial and genetic disorders	Clinvar(1), DisGenet(1), Diseases(2), HPO(7), OpenTargets(8)	1.43	0.549354	0.931761	0.939173	0.740558	0.931761
MYO5A	Neoplasms benign, malignant and unspecified (incl cysts and polyps)	OpenTargets(79)	2.04	0.549354	0.931761	0.967645	0.740558	0.931761
MYO5A	Nervous system disorders	Clinvar(1), DisGenet(5), Diseases(2), HPO(20), OpenTargets(17)	2.66	0.549354	0.931761	0.982913	0.740558	0.931761
MYO5A	Skin and subcutaneous tissue disorders	Clinvar(1), DisGenet(1), Diseases(2), HPO(10), OpenTargets(16)	2.02	0.549354	0.931761	0.966845	0.740558	0.931761
PRSS56	Eye disorders	Clinvar(1), DisGenet(2), Diseases(3), GWAS(10), HPO(11), OpenTargets(7), PheGenI(3)	2.58	0.931589	0.341194	0.981369	0.636392	0.931589
ABCC9	Vascular disorders	DisGenet(1), GWAS(7), HPO(9), OpenTargets(2)	1.31	0.560301	0.942413	0.931491	0.751357	0.931491
ABCG5	Vascular disorders	DisGenet(1), GWAS(2), HPO(14), OpenTargets(2)	1.31	0.965921	0.40201	0.931491	0.683965	0.931491
ABCG8	Cardiac disorders	DisGenet(3), GWAS(2), HPO(10), OpenTargets(4)	1.31	0.953648	0.38749	0.931491	0.670569	0.931491
ARCN1	Congenital, familial and genetic disorders	Clinvar(1), DisGenet(1), HPO(15), OpenTargets(2)	1.31	0.036572	0.969911	0.931491	0.503242	0.931491
CFHR5	Renal and urinary disorders	Clinvar(2), Diseases(2), GWAS(6), OpenTargets(9)	1.31	0.987199	0.0116279	0.931491	0.499414	0.931491
CHRM5	Respiratory, thoracic and mediastinal disorders	DrugBank(27), TTD(1)	1.31	0.963815	0.633727	0.931491	0.798771	0.931491
CPSF3	Nervous system disorders	Clinvar(1), Diseases(1), HPO(16), OpenTargets(1)	1.31	0.490251	0.941357	0.931491	0.715804	0.931491
EXT1	Gastrointestinal disorders	HPO(4), OpenTargets(24)	1.31	0.544357	0.95719	0.931491	0.750774	0.931491
GAS2L2	Congenital, familial and genetic disorders	Clinvar(1), Diseases(1), HPO(15), OpenTargets(2)	1.31	0.936102	0.235002	0.931491	0.585552	0.931491
HMX1	Eye disorders	Diseases(3), HPO(25)	1.31	0.987199	0.214011	0.931491	0.600605	0.931491
KDM6A	Respiratory, thoracic and mediastinal disorders	HPO(10), OpenTargets(18)	1.31	0.291883	0.932842	0.931491	0.612362	0.931491
PLCB1	Psychiatric disorders	Clinvar(1), DisGenet(4), HPO(9), OpenTargets(5)	1.31	0.665781	0.94097	0.931491	0.803375	0.931491
ROS1	Musculoskeletal and connective tissue disorders	DisGenet(3), Diseases(2), DrugBank(1), OpenTargets(13)	1.31	0.965233	0.414817	0.931491	0.690025	0.931491
RPL15	Blood and lymphatic system disorders	Clinvar(2), Diseases(1), HPO(14), OpenTargets(2)	1.31	0.106757	0.998668	0.931491	0.552712	0.931491
RPL27	Blood and lymphatic system disorders	Clinvar(2), Diseases(1), HPO(14), OpenTargets(2)	1.31	0.0351539	0.998668	0.931491	0.516911	0.931491
RPS6KA3	General disorders and administration site conditions	DisGenet(2), DrugBank(11), HPO(5), OpenTargets(1)	1.31	0.245567	0.968536	0.931491	0.607052	0.931491
RUNX1T1	Gastrointestinal disorders	DisGenet(1), OpenTargets(27)	1.31	0.61572	0.938625	0.931491	0.777173	0.931491
SIX1	Musculoskeletal and connective tissue disorders	Clinvar(1), DisGenet(4), HPO(11), OpenTargets(3)	1.31	0.782913	0.987648	0.931491	0.88528	0.931491
SLC22A2	Metabolism and nutrition disorders	DisGenet(2), GWAS(15), OpenTargets(1), PheGenI(1)	1.31	0.987199	0.406001	0.931491	0.6966	0.931491
SLC38A8	Eye disorders	Clinvar(1), DisGenet(4), HPO(10), OpenTargets(4)	1.31	0.972232	0.436697	0.931491	0.704465	0.931491
SPTBN1	Eye disorders	DisGenet(1), GWAS(3), HPO(14), OpenTargets(1)	1.31	0.30879	0.968794	0.931491	0.638792	0.931491
STAG2	Renal and urinary disorders	DisGenet(6), Diseases(1), HPO(1), OpenTargets(11)	1.31	0.15236	0.985579	0.931491	0.568969	0.931491
TSBP1	Skin and subcutaneous tissue disorders	DisGenet(3), Diseases(1), GWAS(13), OpenTargets(2)	1.31	0.987199	0.00160851	0.931491	0.494404	0.931491
UFC1	Musculoskeletal and connective tissue disorders	Clinvar(1), DisGenet(1), HPO(14), OpenTargets(3)	1.31	0.0280322	0.952297	0.931491	0.490165	0.931491
TCF21	Vascular disorders	DisGenet(4), GWAS(6), OpenTargets(10), PheGenI(2)	1.47	0.703347	0.93146	0.941501	0.817404	0.93146
ACSM2B	Cardiac disorders	GWAS(90)	2.24	0.931319	0.0614241	0.973187	0.496372	0.931319
ACSM2B	Vascular disorders	GWAS(90)	2.24	0.931319	0.0614241	0.973187	0.496372	0.931319
ATG5	Immune system disorders	DisGenet(14), GWAS(11), HPO(1), OpenTargets(6), PheGenI(2)	2.21	0.141027	0.93111	0.972512	0.536069	0.93111
ATG5	Musculoskeletal and connective tissue disorders	DisGenet(6), GWAS(6), HPO(1), OpenTargets(3), PheGenI(2)	1.36	0.141027	0.93111	0.93484	0.536069	0.93111
ATG5	Nervous system disorders	Clinvar(1), DisGenet(3), Diseases(1), GWAS(1), HPO(9), OpenTargets(1)	1.33	0.141027	0.93111	0.932433	0.536069	0.93111
OTX2	Blood and lymphatic system disorders	GWAS(1), HPO(1), OpenTargets(1)	0.19	0.931031	0.988495	0.649952	0.959763	0.931031
OTX2	Ear and labyrinth disorders	DisGenet(2), HPO(3), OpenTargets(1)	0.4	0.931031	0.988495	0.783562	0.959763	0.931031
OTX2	Gastrointestinal disorders	HPO(6)	0.19	0.931031	0.988495	0.649952	0.959763	0.931031
OTX2	General disorders and administration site conditions	DisGenet(1), HPO(8), OpenTargets(1)	0.65	0.931031	0.988495	0.85143	0.959763	0.931031
OTX2	Immune system disorders	GWAS(3), OpenTargets(1)	0.2	0.931031	0.988495	0.675466	0.959763	0.931031
OTX2	Metabolism and nutrition disorders	HPO(12)	0.4	0.931031	0.988495	0.783562	0.959763	0.931031
OTX2	Musculoskeletal and connective tissue disorders	DisGenet(4), HPO(14), OpenTargets(2)	1.21	0.931031	0.988495	0.923171	0.959763	0.931031
OTX2	Neoplasms benign, malignant and unspecified (incl cysts and polyps)	GWAS(2), HPO(2)	0.2	0.931031	0.988495	0.675466	0.959763	0.931031
OTX2	Pregnancy, puerperium and perinatal conditions	HPO(4)	0.11	0.931031	0.988495	0.568914	0.959763	0.931031
OTX2	Reproductive system and breast disorders	HPO(10), OpenTargets(1)	0.57	0.931031	0.988495	0.834091	0.959763	0.931031
OTX2	Respiratory, thoracic and mediastinal disorders	GWAS(1), HPO(3)	0.2	0.931031	0.988495	0.675466	0.959763	0.931031
OTX2	Skin and subcutaneous tissue disorders	GWAS(3), HPO(6), OpenTargets(1)	0.65	0.931031	0.988495	0.85143	0.959763	0.931031
HS3ST5	Eye disorders	GWAS(2), OpenTargets(1)	0.14	0.938748	0.930902	0.600826	0.934825	0.930902
HS3ST5	Immune system disorders	GWAS(1), OpenTargets(1)	0.08	0.938748	0.930902	0.496304	0.934825	0.930902
HS3ST5	Nervous system disorders	GWAS(3), OpenTargets(1)	0.2	0.938748	0.930902	0.675466	0.934825	0.930902
HS3ST5	Psychiatric disorders	DisGenet(1), GWAS(3), OpenTargets(1)	0.33	0.938748	0.930902	0.755706	0.934825	0.930902
GABRB1	Nervous system disorders	Clinvar(1), DisGenet(1), Diseases(1), DrugBank(3), HPO(9), OpenTargets(2)	1.39	0.930853	0.252664	0.936382	0.591759	0.930853
GABRB1	Psychiatric disorders	Clinvar(1), DisGenet(1), Diseases(1), DrugBank(5), GWAS(1), HPO(5), OpenTargets(5)	1.6	0.930853	0.252664	0.949298	0.591759	0.930853
FOXP2	Congenital, familial and genetic disorders	Diseases(1), GWAS(1), HPO(17), OpenTargets(1)	1.36	0.746059	0.930681	0.93484	0.83837	0.930681
FOXP2	Musculoskeletal and connective tissue disorders	DisGenet(1), Diseases(1), GWAS(3), HPO(16), OpenTargets(3)	1.71	0.746059	0.930681	0.954469	0.83837	0.930681
FOXP2	Nervous system disorders	Clinvar(1), DisGenet(4), Diseases(3), GWAS(9), HPO(31), OpenTargets(6)	3.15	0.746059	0.930681	0.989214	0.83837	0.930681
FOXP2	Psychiatric disorders	DisGenet(3), Diseases(2), GWAS(25), HPO(23), OpenTargets(16)	3.46	0.746059	0.930681	0.99204	0.83837	0.930681
KCNJ6	Psychiatric disorders	DisGenet(2), DrugBank(1), GWAS(2), HPO(8), OpenTargets(3), PheGenI(2)	1.46	0.930681	0.838075	0.940697	0.884378	0.930681
CDH17	Neoplasms benign, malignant and unspecified (incl cysts and polyps)	DisGenet(1), OpenTargets(64)	2.46	0.930202	0.324274	0.978691	0.627238	0.930202
VSX1	Eye disorders	Clinvar(2), DisGenet(2), Diseases(2), HPO(27), OpenTargets(2)	2.25	0.930005	0.309539	0.973741	0.619772	0.930005
PYGM	Metabolism and nutrition disorders	Clinvar(2), DisGenet(4), Diseases(2), DrugBank(5), HPO(5), OpenTargets(2), TTD(2)	1.79	0.725289	0.929987	0.958037	0.827638	0.929987
PYGM	Musculoskeletal and connective tissue disorders	Clinvar(1), DisGenet(4), Diseases(1), HPO(15), OpenTargets(3)	1.71	0.725289	0.929987	0.954469	0.827638	0.929987
PYGM	Nervous system disorders	Clinvar(1), DisGenet(2), Diseases(2), DrugBank(4), HPO(8), OpenTargets(3)	1.58	0.725289	0.929987	0.948245	0.827638	0.929987
ABCA12	Pregnancy, puerperium and perinatal conditions	Clinvar(2), DisGenet(2), Diseases(2), HPO(5), OpenTargets(6)	1.3	0.938607	0.674799	0.929814	0.806703	0.929814
APPL1	Endocrine disorders	Clinvar(1), DisGenet(1), Diseases(2), HPO(12), OpenTargets(1)	1.3	0.0966946	0.959566	0.929814	0.52813	0.929814
AQP2	Renal and urinary disorders	Clinvar(2), DisGenet(4), Diseases(1), HPO(8), OpenTargets(2)	1.3	0.955103	0.639013	0.929814	0.797058	0.929814
AREL1	Psychiatric disorders	DisGenet(3), GWAS(14), OpenTargets(5)	1.3	0.201426	0.942112	0.929814	0.571769	0.929814
CACNA1E	Psychiatric disorders	Clinvar(1), DisGenet(2), GWAS(5), HPO(4), OpenTargets(5)	1.3	0.941474	0.740165	0.929814	0.840819	0.929814
CLDN14	Ear and labyrinth disorders	Clinvar(4), DisGenet(3), Diseases(1), HPO(3), OpenTargets(6)	1.3	0.951548	0.755151	0.929814	0.85335	0.929814
COPB2	Congenital, familial and genetic disorders	Clinvar(1), DisGenet(1), Diseases(1), HPO(13), OpenTargets(1)	1.3	0.0277437	0.964337	0.929814	0.49604	0.929814
CRYBA4	Eye disorders	Clinvar(1), DisGenet(1), Diseases(2), HPO(10), OpenTargets(3)	1.3	0.987199	0.563917	0.929814	0.775558	0.929814
DLX3	Gastrointestinal disorders	Clinvar(2), DisGenet(3), Diseases(1), HPO(9), OpenTargets(2)	1.3	0.891309	0.964527	0.929814	0.927918	0.929814
GFI1B	Blood and lymphatic system disorders	Clinvar(1), DisGenet(2), GWAS(1), HPO(8), OpenTargets(5)	1.3	0.940448	0.439196	0.929814	0.689822	0.929814
GNRHR	Congenital, familial and genetic disorders	Clinvar(1), DisGenet(3), Diseases(1), HPO(11), OpenTargets(1)	1.3	0.987199	0.68771	0.929814	0.837455	0.929814
GUCA1A	Congenital, familial and genetic disorders	Clinvar(1), DisGenet(3), Diseases(2), HPO(5), OpenTargets(6)	1.3	0.955496	0.765459	0.929814	0.860477	0.929814
HNRNPH2	Musculoskeletal and connective tissue disorders	DisGenet(2), HPO(19), OpenTargets(1)	1.3	0.011456	0.98459	0.929814	0.498023	0.929814
HOXA13	Renal and urinary disorders	Clinvar(1), DisGenet(1), Diseases(1), HPO(9), OpenTargets(5)	1.3	0.829658	0.978488	0.929814	0.904073	0.929814
LHFPL5	Ear and labyrinth disorders	Clinvar(4), DisGenet(2), Diseases(1), HPO(3), OpenTargets(7)	1.3	0.987199	0.715884	0.929814	0.851542	0.929814
MPL	Skin and subcutaneous tissue disorders	Diseases(1), HPO(11), OpenTargets(10)	1.3	0.987199	0.413435	0.929814	0.700317	0.929814
MSH4	Reproductive system and breast disorders	Clinvar(2), HPO(16), OpenTargets(4)	1.3	0.937188	0.224657	0.929814	0.580923	0.929814
PBX1	Blood and lymphatic system disorders	DisGenet(1), HPO(2), OpenTargets(19)	1.3	0.553062	0.997194	0.929814	0.775128	0.929814
PBX1	Gastrointestinal disorders	Diseases(1), HPO(2), OpenTargets(19)	1.3	0.553062	0.997194	0.929814	0.775128	0.929814
PDCD10	Congenital, familial and genetic disorders	Clinvar(3), DisGenet(2), Diseases(3), HPO(4), OpenTargets(5)	1.3	0.0705533	0.97931	0.929814	0.524932	0.929814
PRPF8	Congenital, familial and genetic disorders	Clinvar(2), DisGenet(2), Diseases(2), HPO(7), OpenTargets(4)	1.3	0.0682756	0.99701	0.929814	0.532643	0.929814
PTCHD1	Nervous system disorders	Clinvar(2), DisGenet(3), Diseases(1), HPO(6), OpenTargets(5)	1.3	0.760369	0.96977	0.929814	0.86507	0.929814
PTPN11	General disorders and administration site conditions	DisGenet(5), Diseases(1), GWAS(3), HPO(5), OpenTargets(3)	1.3	0.153956	0.939607	0.929814	0.546782	0.929814
RAD21	Blood and lymphatic system disorders	DisGenet(1), HPO(1), OpenTargets(20)	1.3	0.0370877	0.937139	0.929814	0.487114	0.929814
RYR2	Congenital, familial and genetic disorders	DisGenet(2), Diseases(4), GWAS(1), HPO(3), OpenTargets(7)	1.3	0.785946	0.945114	0.929814	0.86553	0.929814
SFTPC	Immune system disorders	Clinvar(3), DisGenet(2), Diseases(2), HPO(6), OpenTargets(4)	1.3	0.932952	0.286001	0.929814	0.609477	0.929814
SLC5A2	Metabolism and nutrition disorders	Diseases(1), DrugBank(5), HPO(8), OpenTargets(1), TTD(2)	1.3	0.940731	0.14991	0.929814	0.545321	0.929814
SMAD4	Cardiac disorders	Diseases(1), GWAS(1), HPO(20)	1.3	0.15026	0.970132	0.929814	0.560196	0.929814
SUFU	Respiratory, thoracic and mediastinal disorders	GWAS(3), HPO(9), OpenTargets(10)	1.3	0.331144	0.949154	0.929814	0.640149	0.929814
TFAP2B	Eye disorders	DisGenet(1), GWAS(7), HPO(4), OpenTargets(4), PheGenI(1)	1.3	0.858617	0.947355	0.929814	0.902986	0.929814
TRPM8	Vascular disorders	DisGenet(3), DrugBank(8), GWAS(2), OpenTargets(2), PheGenI(2)	1.3	0.942646	0.839334	0.929814	0.89099	0.929814
UGP2	Nervous system disorders	Clinvar(1), Diseases(1), GWAS(1), HPO(13), OpenTargets(1)	1.3	0.187532	0.96896	0.929814	0.578246	0.929814
WASF1	Nervous system disorders	Clinvar(1), DisGenet(1), Diseases(1), HPO(11), OpenTargets(3)	1.3	0.620877	0.968094	0.929814	0.794486	0.929814
XPO1	Blood and lymphatic system disorders	DisGenet(1), DrugBank(3), OpenTargets(18)	1.3	0.120184	0.960819	0.929814	0.540501	0.929814
ZMIZ1	Psychiatric disorders	DisGenet(6), HPO(11), OpenTargets(5)	1.3	0.265109	0.95188	0.929814	0.608494	0.929814
TOP1	Neoplasms benign, malignant and unspecified (incl cysts and polyps)	DisGenet(1), Diseases(1), DrugBank(29), OpenTargets(62), TTD(1)	4.11	0.121559	0.929803	0.996235	0.525681	0.929803
TOP1	Reproductive system and breast disorders	DisGenet(1), DrugBank(9), OpenTargets(12)	1.3	0.121559	0.929803	0.929814	0.525681	0.929803
ALK	Blood and lymphatic system disorders	DisGenet(1), Diseases(2), DrugBank(3), HPO(6), OpenTargets(39)	2.89	0.929772	0.641813	0.98627	0.785792	0.929772
ALK	Endocrine disorders	Clinvar(2), DisGenet(5), Diseases(2), HPO(3), OpenTargets(19)	2.07	0.929772	0.641813	0.968359	0.785792	0.929772
ALK	Gastrointestinal disorders	DisGenet(2), Diseases(3), GWAS(1), HPO(3), OpenTargets(37)	2.7	0.929772	0.641813	0.983613	0.785792	0.929772
ALK	Musculoskeletal and connective tissue disorders	DisGenet(2), Diseases(2), DrugBank(1), HPO(3), OpenTargets(29)	2.34	0.929772	0.641813	0.975958	0.785792	0.929772
ALK	Neoplasms benign, malignant and unspecified (incl cysts and polyps)	Clinvar(2), DisGenet(15), Diseases(6), DrugBank(3), GWAS(1), HPO(5), OpenTargets(232), TTD(1)	7.08	0.929772	0.641813	0.999848	0.785792	0.929772
ALK	Nervous system disorders	Clinvar(2), DisGenet(6), Diseases(1), HPO(9), OpenTargets(28)	2.7	0.929772	0.641813	0.983613	0.785792	0.929772
ALK	Reproductive system and breast disorders	DisGenet(2), OpenTargets(29)	1.43	0.929772	0.641813	0.939173	0.785792	0.929772
ALK	Respiratory, thoracic and mediastinal disorders	DisGenet(2), Diseases(1), DrugBank(3), HPO(1), OpenTargets(21)	1.92	0.929772	0.641813	0.963568	0.785792	0.929772
ALK	Skin and subcutaneous tissue disorders	DisGenet(5), DrugBank(2), GWAS(1), HPO(2), OpenTargets(20)	2.02	0.929772	0.641813	0.966845	0.785792	0.929772
SYT1	Musculoskeletal and connective tissue disorders	Clinvar(1), DisGenet(6), HPO(14), OpenTargets(1)	1.47	0.823162	0.929631	0.941501	0.876397	0.929631
SYT1	Nervous system disorders	Clinvar(1), DisGenet(5), GWAS(2), HPO(28), OpenTargets(4)	2.47	0.823162	0.929631	0.979044	0.876397	0.929631
SYT1	Psychiatric disorders	DisGenet(4), GWAS(2), HPO(18), OpenTargets(3)	1.72	0.823162	0.929631	0.955384	0.876397	0.929631
STRC	Ear and labyrinth disorders	Clinvar(5), DisGenet(5), Diseases(1), HPO(4), OpenTargets(6)	1.54	0.929612	0.598481	0.946018	0.764047	0.929612
OTOG	Ear and labyrinth disorders	Clinvar(1), DisGenet(2), Diseases(1), GWAS(1), HPO(2), OpenTargets(9)	1.33	0.929477	0.445526	0.932433	0.687502	0.929477
SLC26A4	Congenital, familial and genetic disorders	Clinvar(2), DisGenet(2), Diseases(5), HPO(9), OpenTargets(8)	1.82	0.929287	0.639977	0.959125	0.784632	0.929287
SLC26A4	Ear and labyrinth disorders	Clinvar(5), DisGenet(6), Diseases(2), HPO(6), OpenTargets(11)	2.02	0.929287	0.639977	0.966845	0.784632	0.929287
SLC26A4	Nervous system disorders	Clinvar(2), DisGenet(1), Diseases(2), HPO(12), OpenTargets(6)	1.66	0.929287	0.639977	0.951806	0.784632	0.929287
GRM7	Cardiac disorders	Diseases(1), HPO(2)	0.14	0.93733	0.929226	0.600826	0.933278	0.929226
GRM7	Congenital, familial and genetic disorders	DisGenet(2), HPO(12), OpenTargets(4)	1.1	0.93733	0.929226	0.912579	0.933278	0.929226
GRM7	Endocrine disorders	DrugBank(1), HPO(5)	0.31	0.93733	0.929226	0.742873	0.933278	0.929226
GRM7	Eye disorders	GWAS(2), HPO(2)	0.2	0.93733	0.929226	0.675466	0.933278	0.929226
GRM7	Gastrointestinal disorders	DisGenet(1), DrugBank(4), HPO(3), OpenTargets(1)	0.68	0.93733	0.929226	0.859023	0.933278	0.929226
GRM7	General disorders and administration site conditions	DisGenet(1), DrugBank(1), HPO(6), OpenTargets(1)	0.68	0.93733	0.929226	0.859023	0.933278	0.929226
GRM7	Immune system disorders	DrugBank(1), OpenTargets(1)	0.08	0.93733	0.929226	0.496304	0.933278	0.929226
GRM7	Infections and infestations	DrugBank(1), GWAS(1), HPO(1)	0.19	0.93733	0.929226	0.649952	0.933278	0.929226
GRM7	Metabolism and nutrition disorders	DisGenet(1), DrugBank(2), GWAS(1), HPO(6), OpenTargets(1)	0.9	0.93733	0.929226	0.892721	0.933278	0.929226
GRM7	Musculoskeletal and connective tissue disorders	Clinvar(1), DisGenet(3), HPO(9), OpenTargets(3)	1.13	0.93733	0.929226	0.9166	0.933278	0.929226
GRM7	Pregnancy, puerperium and perinatal conditions	HPO(4)	0.11	0.93733	0.929226	0.568914	0.933278	0.929226
GRM7	Renal and urinary disorders	GWAS(2), HPO(2)	0.2	0.93733	0.929226	0.675466	0.933278	0.929226
GRM7	Reproductive system and breast disorders	DisGenet(1), GWAS(1), HPO(2)	0.26	0.93733	0.929226	0.711291	0.933278	0.929226
GRM7	Skin and subcutaneous tissue disorders	DisGenet(1), GWAS(1), HPO(2)	0.26	0.93733	0.929226	0.711291	0.933278	0.929226
GRM7	Vascular disorders	DrugBank(1), GWAS(1), HPO(1)	0.19	0.93733	0.929226	0.649952	0.933278	0.929226
PHOX2A	Congenital, familial and genetic disorders	Diseases(1), HPO(8)	0.47	0.929177	0.960659	0.812498	0.944918	0.929177
PHOX2A	General disorders and administration site conditions	HPO(3)	0.08	0.929177	0.960659	0.496304	0.944918	0.929177
PHOX2A	Musculoskeletal and connective tissue disorders	Clinvar(2), DisGenet(1), Diseases(1), HPO(6), OpenTargets(2)	0.97	0.929177	0.960659	0.900175	0.944918	0.929177
PHOX2A	Nervous system disorders	HPO(23)	0.74	0.929177	0.960659	0.866619	0.944918	0.929177
CCT5	Nervous system disorders	Clinvar(1), DisGenet(1), Diseases(1), HPO(20), OpenTargets(1)	1.71	0.0677292	0.929066	0.954469	0.498398	0.929066
FOXE1	Congenital, familial and genetic disorders	DisGenet(2), Diseases(1), GWAS(1), HPO(13), OpenTargets(6), PheGenI(1)	1.82	0.929035	0.637122	0.959125	0.783079	0.929035
FOXE1	Endocrine disorders	Clinvar(1), DisGenet(3), Diseases(1), GWAS(6), HPO(9), OpenTargets(19), PheGenI(2)	2.76	0.929035	0.637122	0.984514	0.783079	0.929035
FOXE1	Metabolism and nutrition disorders	Diseases(1), GWAS(3), HPO(6), OpenTargets(9), PheGenI(1)	1.48	0.929035	0.637122	0.942575	0.783079	0.929035
FOXE1	Neoplasms benign, malignant and unspecified (incl cysts and polyps)	Clinvar(1), DisGenet(2), GWAS(2), HPO(10), OpenTargets(7), PheGenI(1)	1.76	0.929035	0.637122	0.956707	0.783079	0.929035
PSENEN	Skin and subcutaneous tissue disorders	Clinvar(1), DisGenet(1), Diseases(2), HPO(24), OpenTargets(2)	2.02	0.355155	0.928986	0.966845	0.64207	0.928986
BLTP1	Congenital, familial and genetic disorders	Clinvar(1), GWAS(1), HPO(25), OpenTargets(8)	2.09	0.23432	0.928802	0.969065	0.581561	0.928802
BLTP1	Immune system disorders	GWAS(14), HPO(3), OpenTargets(7)	1.4	0.23432	0.928802	0.937123	0.581561	0.928802
BLTP1	Musculoskeletal and connective tissue disorders	GWAS(3), HPO(16), OpenTargets(5)	1.4	0.23432	0.928802	0.937123	0.581561	0.928802
OPRK1	Gastrointestinal disorders	DrugBank(43)	1.28	0.987199	0.730882	0.928765	0.859041	0.928765
OPRM1	Respiratory, thoracic and mediastinal disorders	DrugBank(43)	1.28	0.987199	0.486641	0.928765	0.73692	0.928765
CLTC	Gastrointestinal disorders	HPO(3), OpenTargets(24)	1.27	0.032649	0.991086	0.928606	0.511867	0.928606
FGF8	Psychiatric disorders	GWAS(1), HPO(26)	1.27	0.987199	0.572008	0.928606	0.779604	0.928606
IQSEC2	Musculoskeletal and connective tissue disorders	HPO(26), OpenTargets(1)	1.27	0.590874	0.936053	0.928606	0.763464	0.928606
KDM6A	Endocrine disorders	HPO(15), OpenTargets(12)	1.27	0.291883	0.932842	0.928606	0.612362	0.928606
PCBP1	Neoplasms benign, malignant and unspecified (incl cysts and polyps)	GWAS(1), OpenTargets(26)	1.27	0.0271113	0.996918	0.928606	0.512015	0.928606
RARA	Gastrointestinal disorders	HPO(4), OpenTargets(23)	1.27	0.282545	0.977198	0.928606	0.629872	0.928606
XPO1	Reproductive system and breast disorders	DisGenet(3), OpenTargets(24)	1.27	0.120184	0.960819	0.928606	0.540501	0.928606
KLK2	Neoplasms benign, malignant and unspecified (incl cysts and polyps)	GWAS(2), OpenTargets(35), PheGenI(2), TTD(1)	2.29	0.928593	0.0063051	0.974694	0.467449	0.928593
WDR45	Congenital, familial and genetic disorders	Clinvar(4), DisGenet(6), Diseases(3), HPO(7), OpenTargets(5)	1.76	0.0415081	0.928557	0.956707	0.485032	0.928557
WDR45	Eye disorders	Clinvar(4), DisGenet(2), Diseases(1), HPO(11), OpenTargets(2)	1.48	0.0415081	0.928557	0.942575	0.485032	0.928557
WDR45	Nervous system disorders	Clinvar(2), DisGenet(9), Diseases(3), HPO(34), OpenTargets(12)	3.19	0.0415081	0.928557	0.989633	0.485032	0.928557
WDR45	Psychiatric disorders	DisGenet(4), HPO(12), OpenTargets(7)	1.35	0.0415081	0.928557	0.933198	0.485032	0.928557
PON1	Metabolism and nutrition disorders	Clinvar(1), DrugBank(4), GWAS(6), HPO(3), OpenTargets(1), PheGenI(1)	1.33	0.928452	0.395312	0.932433	0.661882	0.928452
CAMK2G	Nervous system disorders	Clinvar(1), DisGenet(3), GWAS(1), HPO(10), OpenTargets(4)	1.43	0.407812	0.928428	0.939173	0.66812	0.928428
ELAVL2	Psychiatric disorders	DisGenet(1), GWAS(12), OpenTargets(9)	1.3	0.92828	0.754451	0.929814	0.841366	0.92828
SRC	Blood and lymphatic system disorders	Clinvar(1), DisGenet(3), DrugBank(5), HPO(5), OpenTargets(13)	1.87	0.290164	0.928114	0.961088	0.609139	0.928114
SRC	Gastrointestinal disorders	Clinvar(2), DisGenet(1), Diseases(3), DrugBank(7), HPO(3), OpenTargets(19)	2.38	0.290164	0.928114	0.977008	0.609139	0.928114
SRC	Neoplasms benign, malignant and unspecified (incl cysts and polyps)	Clinvar(2), DisGenet(5), Diseases(3), DrugBank(5), HPO(8), OpenTargets(95), TTD(1)	4.97	0.290164	0.928114	0.998469	0.609139	0.928114
POU3F2	General disorders and administration site conditions	DisGenet(1), GWAS(2), OpenTargets(1)	0.26	0.92793	0.993535	0.711291	0.960733	0.92793
POU3F2	Psychiatric disorders	GWAS(5)	0.15	0.92793	0.993535	0.62812	0.960733	0.92793
FEN1	Gastrointestinal disorders	DisGenet(11), DrugBank(1), GWAS(3), OpenTargets(7), PheGenI(1)	1.66	0.514483	0.927918	0.951806	0.7212	0.927918
FEN1	Neoplasms benign, malignant and unspecified (incl cysts and polyps)	DisGenet(9), GWAS(3), OpenTargets(24)	1.91	0.514483	0.927918	0.962709	0.7212	0.927918
FEN1	Respiratory, thoracic and mediastinal disorders	DisGenet(1), GWAS(33), OpenTargets(3)	1.95	0.514483	0.927918	0.964524	0.7212	0.927918
CIT	Congenital, familial and genetic disorders	Clinvar(1), DisGenet(3), Diseases(1), GWAS(1), HPO(14), OpenTargets(2)	1.7	0.708369	0.927765	0.953624	0.818067	0.927765
CIT	Musculoskeletal and connective tissue disorders	Clinvar(1), DisGenet(4), Diseases(1), DrugBank(1), GWAS(1), HPO(11), OpenTargets(1)	1.67	0.708369	0.927765	0.952526	0.818067	0.927765
CIT	Nervous system disorders	Clinvar(1), DisGenet(1), Diseases(1), GWAS(1), HPO(19)	1.66	0.708369	0.927765	0.951806	0.818067	0.927765
ABI1	Gastrointestinal disorders	GWAS(1), OpenTargets(19), PheGenI(1)	1.26	0.128281	0.978052	0.927708	0.553167	0.927708
ALDH1A2	Gastrointestinal disorders	Clinvar(1), DisGenet(5), DrugBank(1), GWAS(2), HPO(1), OpenTargets(2), PheGenI(2)	1.26	0.694807	0.958099	0.927708	0.826453	0.927708
AP2M1	Psychiatric disorders	Clinvar(1), HPO(14), OpenTargets(6)	1.26	0.0208676	0.998668	0.927708	0.509768	0.927708
BLTP1	Nervous system disorders	GWAS(1), HPO(15), OpenTargets(5)	1.26	0.23432	0.928802	0.927708	0.581561	0.927708
C9	Eye disorders	Clinvar(1), DisGenet(5), Diseases(2), GWAS(1), HPO(2), OpenTargets(1), PheGenI(2)	1.26	0.970543	0.176408	0.927708	0.573476	0.927708
CACNA1S	Cardiac disorders	DrugBank(8), HPO(12), OpenTargets(1)	1.26	0.965454	0.696391	0.927708	0.830923	0.927708
CAMK2G	Immune system disorders	DisGenet(2), DrugBank(4), GWAS(3), HPO(2), OpenTargets(3), PheGenI(1)	1.26	0.407812	0.928428	0.927708	0.66812	0.927708
CLRN1	Nervous system disorders	Clinvar(1), DisGenet(1), HPO(19)	1.26	0.987199	0.613615	0.927708	0.800407	0.927708
CYP7A1	Hepatobiliary disorders	GWAS(11), HPO(6), OpenTargets(4)	1.26	0.987199	0.34228	0.927708	0.66474	0.927708
DHX38	Congenital, familial and genetic disorders	Clinvar(1), DisGenet(1), Diseases(2), GWAS(3), HPO(5), OpenTargets(3)	1.26	0.0769259	0.93399	0.927708	0.505458	0.927708
DNAAF6	Respiratory, thoracic and mediastinal disorders	Clinvar(2), HPO(18), OpenTargets(1)	1.26	0.942039	0.0876145	0.927708	0.514827	0.927708
EBF3	General disorders and administration site conditions	DisGenet(8), HPO(9), OpenTargets(4)	1.26	0.698737	0.973533	0.927708	0.836135	0.927708
FSHR	Metabolism and nutrition disorders	DisGenet(1), Diseases(1), DrugBank(1), GWAS(1), HPO(8), OpenTargets(1), PheGenI(1)	1.26	0.962446	0.652335	0.927708	0.807391	0.927708
GHSR	Musculoskeletal and connective tissue disorders	Clinvar(1), DisGenet(3), DrugBank(2), GWAS(1), HPO(6), OpenTargets(2)	1.26	0.987199	0.81927	0.927708	0.903235	0.927708
GJD2	Eye disorders	GWAS(12), OpenTargets(5), PheGenI(4)	1.26	0.944046	0.390425	0.927708	0.667236	0.927708
GNAI3	Congenital, familial and genetic disorders	Clinvar(1), HPO(18), OpenTargets(2)	1.26	0.461746	0.965466	0.927708	0.713606	0.927708
GUCY2D	Nervous system disorders	DisGenet(1), HPO(19), OpenTargets(1)	1.26	0.987199	0.521549	0.927708	0.754374	0.927708
HSD3B2	Metabolism and nutrition disorders	Clinvar(1), DisGenet(1), DrugBank(2), HPO(9), OpenTargets(1), PheGenI(1)	1.26	0.935537	0.263083	0.927708	0.59931	0.927708
IL19	Immune system disorders	DisGenet(9), GWAS(4), OpenTargets(8)	1.26	0.987199	0.224055	0.927708	0.605627	0.927708
INS	Neoplasms benign, malignant and unspecified (incl cysts and polyps)	Diseases(14), GWAS(3), HPO(4)	1.26	0.962219	0.145822	0.927708	0.55402	0.927708
KCND3	Congenital, familial and genetic disorders	Clinvar(3), DisGenet(2), Diseases(2), GWAS(1), HPO(4), OpenTargets(3)	1.26	0.60432	0.949375	0.927708	0.776847	0.927708
KCNJ13	Congenital, familial and genetic disorders	Clinvar(2), DisGenet(2), Diseases(1), GWAS(1), HPO(7), OpenTargets(2)	1.26	0.967695	0.84384	0.927708	0.905767	0.927708
KCNV2	Congenital, familial and genetic disorders	Clinvar(1), DisGenet(3), Diseases(2), GWAS(1), HPO(2), OpenTargets(6)	1.26	0.987199	0.38978	0.927708	0.68849	0.927708
LMNA	Immune system disorders	DisGenet(1), GWAS(1), HPO(19)	1.26	0.183437	0.9338	0.927708	0.558618	0.927708
MTOR	Vascular disorders	DisGenet(2), Diseases(2), DrugBank(3), HPO(6), OpenTargets(1), TTD(1)	1.26	0.337166	0.96635	0.927708	0.651758	0.927708
MYH8	Musculoskeletal and connective tissue disorders	Clinvar(1), HPO(18), OpenTargets(2)	1.26	0.987199	0.923743	0.927708	0.955471	0.927708
OPRK1	Respiratory, thoracic and mediastinal disorders	DrugBank(42)	1.26	0.987199	0.730882	0.927708	0.859041	0.927708
RPGRIP1	Nervous system disorders	DisGenet(2), HPO(18), OpenTargets(1)	1.26	0.971323	0.183413	0.927708	0.577368	0.927708
SLC34A1	Musculoskeletal and connective tissue disorders	Clinvar(1), HPO(17), OpenTargets(3)	1.26	0.987199	0.723576	0.927708	0.855388	0.927708
SMAD4	Eye disorders	GWAS(1), HPO(18), OpenTargets(2)	1.26	0.15026	0.970132	0.927708	0.560196	0.927708
SOS1	Nervous system disorders	DisGenet(5), HPO(14), OpenTargets(2)	1.26	0.233258	0.962083	0.927708	0.597671	0.927708
SRC	Reproductive system and breast disorders	Diseases(1), HPO(1), OpenTargets(19)	1.26	0.290164	0.928114	0.927708	0.609139	0.927708
TERT	Metabolism and nutrition disorders	GWAS(3), HPO(15), OpenTargets(3)	1.26	0.987199	0.182688	0.927708	0.584944	0.927708
ATOH7	Eye disorders	Diseases(1), GWAS(7), HPO(32), OpenTargets(6), PheGenI(1)	2.74	0.92755	0.535406	0.984264	0.731478	0.92755
ATP2B3	Gastrointestinal disorders	DisGenet(2), HPO(1), OpenTargets(21)	1.4	0.914227	0.92755	0.937123	0.920888	0.92755
ATP2B3	Neoplasms benign, malignant and unspecified (incl cysts and polyps)	DisGenet(1), OpenTargets(104)	3.33	0.914227	0.92755	0.991015	0.920888	0.92755
ATP2B3	Nervous system disorders	Clinvar(1), DisGenet(4), Diseases(1), HPO(25), OpenTargets(19)	2.85	0.914227	0.92755	0.985736	0.920888	0.92755
RAPSN	Congenital, familial and genetic disorders	Clinvar(1), DisGenet(4), Diseases(1), GWAS(3), HPO(16), OpenTargets(5)	2.14	0.927421	0.907394	0.970645	0.917407	0.927421
RAPSN	Immune system disorders	Clinvar(1), DisGenet(4), Diseases(1), GWAS(4), HPO(2), OpenTargets(3)	1.26	0.927421	0.907394	0.927708	0.917407	0.927421
RAPSN	Musculoskeletal and connective tissue disorders	Clinvar(1), DisGenet(5), Diseases(1), HPO(25), OpenTargets(5)	2.34	0.927421	0.907394	0.975958	0.917407	0.927421
RAPSN	Nervous system disorders	Clinvar(2), DisGenet(3), Diseases(2), GWAS(2), HPO(32), OpenTargets(6)	2.89	0.927421	0.907394	0.98627	0.917407	0.927421
RAPSN	Psychiatric disorders	DisGenet(2), GWAS(8), HPO(8), OpenTargets(1)	1.31	0.927421	0.907394	0.931491	0.917407	0.927421
GCM2	Endocrine disorders	Clinvar(2), DisGenet(3), HPO(9), OpenTargets(7)	1.42	0.92728	0.258485	0.937996	0.592882	0.92728
GCM2	Metabolism and nutrition disorders	Clinvar(2), DisGenet(3), HPO(14), OpenTargets(5)	1.57	0.92728	0.258485	0.947344	0.592882	0.92728
HPCA	Nervous system disorders	Clinvar(1), DisGenet(1), Diseases(1), GWAS(1), HPO(10), OpenTargets(1)	1.26	0.927206	0.764501	0.927708	0.845853	0.927206
BTK	Blood and lymphatic system disorders	DisGenet(2), Diseases(3), DrugBank(5), HPO(6), OpenTargets(14)	2.02	0.740766	0.927083	0.966845	0.833925	0.927083
BTK	Gastrointestinal disorders	Diseases(2), HPO(4), OpenTargets(21)	1.54	0.740766	0.927083	0.946018	0.833925	0.927083
BTK	Immune system disorders	Clinvar(2), DisGenet(4), Diseases(2), DrugBank(5), HPO(11), OpenTargets(6), TTD(1)	2.29	0.740766	0.927083	0.974694	0.833925	0.927083
BTK	Infections and infestations	DisGenet(1), Diseases(1), HPO(22), OpenTargets(1)	1.63	0.740766	0.927083	0.950652	0.833925	0.927083
BTK	Neoplasms benign, malignant and unspecified (incl cysts and polyps)	DisGenet(7), Diseases(4), DrugBank(9), HPO(3), OpenTargets(90)	4.51	0.740766	0.927083	0.997555	0.833925	0.927083
BTK	Reproductive system and breast disorders	DisGenet(5), DrugBank(1), HPO(3), OpenTargets(14)	1.52	0.740766	0.927083	0.944449	0.833925	0.927083
BTK	Respiratory, thoracic and mediastinal disorders	DisGenet(2), DrugBank(4), HPO(12), OpenTargets(10)	1.77	0.740766	0.927083	0.957569	0.833925	0.927083
BTK	Skin and subcutaneous tissue disorders	Diseases(1), DrugBank(4), GWAS(1), HPO(9), OpenTargets(8), TTD(1)	1.82	0.740766	0.927083	0.959125	0.833925	0.927083
LIPC	Congenital, familial and genetic disorders	DisGenet(1), GWAS(43), HPO(2), OpenTargets(1)	2.56	0.927083	0.27942	0.981081	0.603251	0.927083
LIPC	Endocrine disorders	Clinvar(1), DisGenet(4), GWAS(11), HPO(3), OpenTargets(3), PheGenI(1)	1.76	0.927083	0.27942	0.956707	0.603251	0.927083
LIPC	Eye disorders	DisGenet(4), Diseases(1), GWAS(8), HPO(1), OpenTargets(3), PheGenI(2)	1.52	0.927083	0.27942	0.944449	0.603251	0.927083
LIPC	Hepatobiliary disorders	DisGenet(1), GWAS(39), HPO(1)	2.1	0.927083	0.27942	0.969422	0.603251	0.927083
LIPC	Metabolism and nutrition disorders	Clinvar(1), DisGenet(5), GWAS(55), HPO(7), OpenTargets(5), PheGenI(2)	3.8	0.927083	0.27942	0.994555	0.603251	0.927083
LIPC	Respiratory, thoracic and mediastinal disorders	GWAS(59), HPO(1), OpenTargets(1)	2.75	0.927083	0.27942	0.984427	0.603251	0.927083
LIPC	Vascular disorders	DisGenet(4), GWAS(63), HPO(2), OpenTargets(4), PheGenI(2)	3.63	0.927083	0.27942	0.993533	0.603251	0.927083
G6PC1	Metabolism and nutrition disorders	Clinvar(3), HPO(12), OpenTargets(6), TTD(1)	1.47	0.926887	0.14002	0.941501	0.533453	0.926887
TRPM1	Eye disorders	Clinvar(2), DisGenet(3), Diseases(3), GWAS(1), HPO(14), OpenTargets(3)	1.93	0.926715	0.59066	0.964209	0.758687	0.926715
KCNQ4	Ear and labyrinth disorders	Clinvar(4), DisGenet(2), Diseases(1), HPO(3), OpenTargets(8)	1.36	0.645883	0.926647	0.93484	0.786265	0.926647
PRKCG	Congenital, familial and genetic disorders	Clinvar(1), DisGenet(1), Diseases(1), HPO(3), OpenTargets(3)	0.75	0.926604	0.975473	0.86914	0.951039	0.926604
PRKCG	Eye disorders	HPO(3)	0.08	0.926604	0.975473	0.496304	0.951039	0.926604
PRKCG	General disorders and administration site conditions	Clinvar(1), DisGenet(1), Diseases(1), HPO(5), OpenTargets(3)	0.9	0.926604	0.975473	0.892721	0.951039	0.926604
PRKCG	Musculoskeletal and connective tissue disorders	HPO(6)	0.19	0.926604	0.975473	0.649952	0.951039	0.926604
PRKCG	Psychiatric disorders	HPO(7)	0.22	0.926604	0.975473	0.690294	0.951039	0.926604
LHFPL3	Cardiac disorders	DisGenet(1), GWAS(1)	0.08	0.926537	0.968346	0.496304	0.947441	0.926537
LHFPL3	General disorders and administration site conditions	DisGenet(1), OpenTargets(1)	0.08	0.926537	0.968346	0.496304	0.947441	0.926537
LHFPL3	Metabolism and nutrition disorders	DisGenet(3), GWAS(1)	0.2	0.926537	0.968346	0.675466	0.947441	0.926537
LHFPL3	Nervous system disorders	GWAS(3), OpenTargets(1)	0.2	0.926537	0.968346	0.675466	0.947441	0.926537
LHFPL3	Psychiatric disorders	DisGenet(1), GWAS(3)	0.2	0.926537	0.968346	0.675466	0.947441	0.926537
RUNX1	Blood and lymphatic system disorders	Clinvar(2), DisGenet(5), Diseases(3), GWAS(2), HPO(25), OpenTargets(46)	4.02	0.613449	0.926506	0.99585	0.769977	0.926506
RUNX1	Gastrointestinal disorders	DisGenet(4), Diseases(1), GWAS(2), HPO(7), OpenTargets(24), PheGenI(2)	2.6	0.613449	0.926506	0.981989	0.769977	0.926506
RUNX1	Immune system disorders	Clinvar(1), DisGenet(12), Diseases(4), GWAS(11), HPO(2), OpenTargets(6)	2.43	0.613449	0.926506	0.978251	0.769977	0.926506
RUNX1	Musculoskeletal and connective tissue disorders	DisGenet(7), Diseases(4), GWAS(5), HPO(7), OpenTargets(5)	1.92	0.613449	0.926506	0.963568	0.769977	0.926506
RUNX1	Neoplasms benign, malignant and unspecified (incl cysts and polyps)	Clinvar(1), DisGenet(5), Diseases(4), GWAS(5), HPO(13), OpenTargets(147), PheGenI(2)	5.93	0.613449	0.926506	0.999439	0.769977	0.926506
RUNX1	Nervous system disorders	DisGenet(1), GWAS(1), HPO(3), OpenTargets(14)	1.31	0.613449	0.926506	0.931491	0.769977	0.926506
RUNX1	Reproductive system and breast disorders	Diseases(2), GWAS(2), OpenTargets(31)	1.87	0.613449	0.926506	0.961088	0.769977	0.926506
RUNX1	Respiratory, thoracic and mediastinal disorders	DisGenet(3), GWAS(6), HPO(1), OpenTargets(12)	1.47	0.613449	0.926506	0.941501	0.769977	0.926506
RUNX1	Skin and subcutaneous tissue disorders	DisGenet(9), GWAS(2), HPO(10), OpenTargets(13), PheGenI(1)	2.25	0.613449	0.926506	0.973741	0.769977	0.926506
ADAD1	Immune system disorders	DisGenet(3), GWAS(10), OpenTargets(4), PheGenI(1)	1.25	0.987199	0.51832	0.926281	0.75276	0.926281
ARCN1	Musculoskeletal and connective tissue disorders	Clinvar(1), DisGenet(1), HPO(15), OpenTargets(1)	1.25	0.036572	0.969911	0.926281	0.503242	0.926281
C6orf15	Immune system disorders	DisGenet(5), GWAS(5), OpenTargets(3), PheGenI(5)	1.25	0.942198	0.0226849	0.926281	0.482441	0.926281
CCDC141	Congenital, familial and genetic disorders	Clinvar(1), Diseases(1), HPO(12), OpenTargets(4)	1.25	0.962974	0.267202	0.926281	0.615088	0.926281
CDH2	Psychiatric disorders	Clinvar(1), GWAS(1), HPO(15), OpenTargets(1)	1.25	0.695962	0.933578	0.926281	0.81477	0.926281
CHRNB4	Vascular disorders	DisGenet(2), DrugBank(2), GWAS(5), OpenTargets(9)	1.25	0.987199	0.0970322	0.926281	0.542116	0.926281
CNBP	Musculoskeletal and connective tissue disorders	Clinvar(1), Diseases(2), HPO(10), OpenTargets(5)	1.25	0.0376894	0.993216	0.926281	0.515453	0.926281
CRYAA	Congenital, familial and genetic disorders	DisGenet(2), Diseases(1), HPO(6), OpenTargets(9)	1.25	0.987199	0.122068	0.926281	0.554634	0.926281
CTNNA1	Nervous system disorders	GWAS(1), HPO(3), OpenTargets(13), PheGenI(1)	1.25	0.124635	0.974614	0.926281	0.549624	0.926281
CUL3	Renal and urinary disorders	Clinvar(3), DisGenet(4), HPO(2), OpenTargets(9)	1.25	0.531206	0.963895	0.926281	0.74755	0.926281
FGF20	Congenital, familial and genetic disorders	Clinvar(1), DisGenet(1), HPO(13), OpenTargets(3)	1.25	0.948196	0.887024	0.926281	0.91761	0.926281
GATA2	Vascular disorders	Clinvar(1), GWAS(7), HPO(6), OpenTargets(4)	1.25	0.571143	0.958486	0.926281	0.764814	0.926281
GNA11	Renal and urinary disorders	Clinvar(1), DisGenet(1), HPO(8), OpenTargets(8)	1.25	0.127625	0.947582	0.926281	0.537603	0.926281
GRIK3	Psychiatric disorders	DrugBank(1), GWAS(14), OpenTargets(2), PheGenI(1)	1.25	0.812486	0.944298	0.926281	0.878392	0.926281
GTF2I	Metabolism and nutrition disorders	Diseases(2), GWAS(2), HPO(13), OpenTargets(1)	1.25	0.306328	0.936753	0.926281	0.62154	0.926281
HNRNPH2	Psychiatric disorders	Clinvar(1), DisGenet(1), HPO(13), OpenTargets(3)	1.25	0.011456	0.98459	0.926281	0.498023	0.926281
ITPR1	Musculoskeletal and connective tissue disorders	DisGenet(6), GWAS(2), HPO(8), OpenTargets(2)	1.25	0.50935	0.970943	0.926281	0.740146	0.926281
MARCHF6	Nervous system disorders	Clinvar(1), Diseases(1), HPO(15), OpenTargets(1)	1.25	0.0905859	0.957755	0.926281	0.524171	0.926281
MEIOB	Reproductive system and breast disorders	Clinvar(2), DisGenet(1), HPO(12), OpenTargets(3)	1.25	0.987199	0.497397	0.926281	0.742298	0.926281
NCDN	Nervous system disorders	Clinvar(1), Diseases(1), HPO(10), OpenTargets(6)	1.25	0.603964	0.952113	0.926281	0.778038	0.926281
PDILT	Renal and urinary disorders	DisGenet(2), GWAS(9), OpenTargets(6), PheGenI(1)	1.25	0.936697	0.262856	0.926281	0.599777	0.926281
RPS6KA3	Cardiac disorders	DisGenet(2), DrugBank(9), HPO(5), OpenTargets(2)	1.25	0.245567	0.968536	0.926281	0.607052	0.926281
RUNX1	Vascular disorders	DisGenet(1), GWAS(1), HPO(10), OpenTargets(6)	1.25	0.613449	0.926506	0.926281	0.769977	0.926281
SF3B2	Musculoskeletal and connective tissue disorders	Clinvar(2), GWAS(1), HPO(14), OpenTargets(1)	1.25	0.0362712	0.9334	0.926281	0.484836	0.926281
SFTPC	Musculoskeletal and connective tissue disorders	DisGenet(8), Diseases(1), HPO(3), OpenTargets(6)	1.25	0.932952	0.286001	0.926281	0.609477	0.926281
SYT1	Congenital, familial and genetic disorders	DisGenet(4), GWAS(1), HPO(11), OpenTargets(2)	1.25	0.823162	0.929631	0.926281	0.876397	0.926281
TSHR	Blood and lymphatic system disorders	DisGenet(1), Diseases(1), HPO(2), OpenTargets(14)	1.25	0.971888	0.224227	0.926281	0.598058	0.926281
TUBB4A	Psychiatric disorders	Clinvar(1), DisGenet(3), HPO(11), OpenTargets(3)	1.25	0.824746	0.998668	0.926281	0.911707	0.926281
VPS16	Nervous system disorders	Clinvar(1), Diseases(1), HPO(15), OpenTargets(1)	1.25	0.0887564	0.93213	0.926281	0.510443	0.926281
ZNF148	Nervous system disorders	Clinvar(1), DisGenet(1), HPO(14), OpenTargets(2)	1.25	0.314555	0.947005	0.926281	0.63078	0.926281
GRAMD1B	Blood and lymphatic system disorders	DisGenet(5), GWAS(4), OpenTargets(5), PheGenI(4)	1.25	0.788598	0.92623	0.926281	0.857414	0.92623
GRAMD1B	Neoplasms benign, malignant and unspecified (incl cysts and polyps)	DisGenet(7), GWAS(4), OpenTargets(5), PheGenI(4)	1.36	0.788598	0.92623	0.93484	0.857414	0.92623
SLC17A1	Renal and urinary disorders	GWAS(52), OpenTargets(1)	2.14	0.92615	0.192548	0.970645	0.559349	0.92615
HOXC11	Neoplasms benign, malignant and unspecified (incl cysts and polyps)	OpenTargets(52)	1.49	0.912478	0.926131	0.943427	0.919305	0.926131
NIPBL	Congenital, familial and genetic disorders	Clinvar(2), DisGenet(19), Diseases(1), HPO(48), OpenTargets(14)	3.87	0.165038	0.925812	0.995061	0.545425	0.925812
NIPBL	Gastrointestinal disorders	DisGenet(2), Diseases(1), HPO(15), OpenTargets(2)	1.36	0.165038	0.925812	0.93484	0.545425	0.925812
NIPBL	Musculoskeletal and connective tissue disorders	Clinvar(2), DisGenet(14), Diseases(1), GWAS(1), HPO(33), OpenTargets(6)	3.25	0.165038	0.925812	0.990277	0.545425	0.925812
NIPBL	Nervous system disorders	Clinvar(2), DisGenet(4), Diseases(1), HPO(24), OpenTargets(8)	2.42	0.165038	0.925812	0.977981	0.545425	0.925812
NIPBL	Psychiatric disorders	Clinvar(2), DisGenet(4), Diseases(1), HPO(16), OpenTargets(6)	1.97	0.165038	0.925812	0.96537	0.545425	0.925812
SLC32A1	Congenital, familial and genetic disorders	HPO(17), OpenTargets(1)	0.9	0.925757	0.967517	0.892721	0.946637	0.925757
SLC32A1	Endocrine disorders	HPO(2), PheGenI(1)	0.14	0.925757	0.967517	0.600826	0.946637	0.925757
SLC32A1	Eye disorders	HPO(4)	0.11	0.925757	0.967517	0.568914	0.946637	0.925757
SLC32A1	Gastrointestinal disorders	HPO(3)	0.08	0.925757	0.967517	0.496304	0.946637	0.925757
SLC32A1	General disorders and administration site conditions	HPO(4)	0.11	0.925757	0.967517	0.568914	0.946637	0.925757
[truncated: 79,443 more rows]
