# Supplementary material for: Safetyome and specialized panels for over 3,000 phenotypes: a systematic and translational approach using human genetics and pharmacology
Source: Toxicol Sci. 2026 Feb 19;209(3):kfag021. doi: 10.1093/toxsci/kfag021 (PMC13016935; doi:10.1093/toxsci/kfag021)
Supplement: kfag021_Supplementary_Data [file kfag021_supplementary_data.zip › SupTable1_SOCs.xlsx]

## Sheet: Sheet1
22 SOCs
Blood and lymphatic system disorders
Congenital, familial and genetic disorders
Metabolism and nutrition disorders
Renal and urinary disorders
Reproductive system and breast disorders
Skin and subcutaneous tissue disorders
Endocrine disorders
Gastrointestinal disorders
Hepatobiliary disorders
Immune system disorders
Infections and infestations
Musculoskeletal and connective tissue disorders
Neoplasms benign, malignant and unspecified (incl cysts and polyps)
Nervous system disorders
Respiratory, thoracic and mediastinal disorders
Ear and labyrinth disorders
Eye disorders
General disorders and administration site conditions
Psychiatric disorders
Cardiac disorders
Vascular disorders
Pregnancy, puerperium and perinatal conditions
